# Supplementary material for: A Transcriptional Signature of IL-2 Expanded Natural Killer Cells Predicts More Favorable Prognosis in Bladder Cancer
Source: Front Immunol. 2021 Nov 10;12:724107. doi: 10.3389/fimmu.2021.724107 (PMC8631443; doi:10.3389/fimmu.2021.724107)
Supplement: Supplementary file 1 [file DataSheet_1.csv]

symbol	b_memory	b_naive	dendritic_myeloid_immature	dendritic_myeloid_mature	endothelial	eosinophil	epithelial	fibroblast	macrophage_M1	macrophage_M2	mast_cell	monocyte	neutrophil	nk_primed_IL2 (IL2NK)	nk_primed_IL2_PDGFD (SPANK)	nk_resting (ReNK)	t_CD4_memory_central	t_CD4_memory_effector	t_CD8_memory_central	t_CD8_memory_effector	t_CD8_naive	t_gamma_delta	t_helper	t_reg
A2M	0.069518076	0	628.7547673	772.0518065	22.46772221	0	0.219339017	85.74441715	435.4871188	1254.646276	131.843299	0.352875905	0.09134369	7.143465216	0.222025707	5.132724721	0.087010929	1.048877876	37.69996926	33.32870358	3.442665641	73.93115275	19.83406447	7.090913686
ABHD2	23.43918851	27.12999801	80.50300373	241.3128719	74.23056181	721.1808651	70.25110591	95.36284063	80.77624723	275.3238595	307.6420378	109.5670101	532.8446064	102.0824012	100.8979783	61.87030005	68.06616807	60.20085744	44.86750799	55.47060675	35.50822282	38.41509594	60.75520204	41.30546944
ACE	2.349793334	0.077783051	66.96008307	126.5839629	62.28202386	0	0.621461487	3.642270474	2.449930842	4.624453214	2.007655165	0.263099974	0.024140133	0.136463398	0	0.445416355	6.789254429	12.30730671	2.584686576	2.559295905	1.082313271	3.125222142	11.59327514	2.898692434
ACOT4	0.195816111	0.080833008	0.861385859	0.845513302	0.355727197	0	1.153146719	0.720250277	3.784280321	15.07893337	1.310457959	0.017175929	0	9.401154086	1.623338831	2.992562976	0.98732862	0.869944752	2.849782635	4.134247231	0.972776065	6.260011314	1.381709472	2.779706916
ACP5	57.13914124	14.90081696	129.0896494	146.9012277	0.126333866	2.300676506	3.494245537	0.221318627	169.5751437	754.730134	3.704462844	13.84294172	0.579553755	101.0630351	5.899204669	5.04714703	8.656149551	6.639155894	11.11386377	9.378669605	18.05839762	13.22227772	13.3565963	28.23597026
ACSL1	32.98532133	20.09755231	143.5474199	101.545196	16.68238398	1980.448534	85.79383248	32.65776705	630.1884694	456.4795367	29.33919228	217.7779614	2128.678838	7.794480596	21.34740245	8.720259681	6.553884494	5.635419841	8.586004561	10.42512911	7.30183914	12.13098389	12.32443362	9.40820574
ACTN1	0.764698837	0.632199762	166.0571763	266.4267935	366.9436372	547.9761102	303.4025967	799.9388315	92.02149239	356.9110214	9.173143321	85.76065221	614.7542846	3.952493373	12.87641021	2.832810301	36.15680673	8.128553167	6.834541427	22.47679118	498.9995511	28.01865262	61.98849239	111.4336479
ADAM23	0.073573207	2.585009131	1.052326846	6.152758738	9.959272776	0	0.172713841	5.8250847	0.030917172	0	0	0	0.139268481	0	0.025554023	0	14.7136602	17.21512793	0.041723621	0.1426817	0	0	8.933073162	0.046753104
ADAM8	86.96711316	34.24117169	87.81673304	88.08809268	0.262619446	668.8361561	16.11555482	0.52188717	12.65725074	5.931890249	1.438772879	141.8860888	677.7036378	96.40465171	134.034585	66.08900672	53.49510594	75.75997362	139.241705	110.6169641	14.42238998	188.2595713	96.62094044	80.13481988
ADAMTS14	0	0	2.420351746	1.348333368	0.010356088	0	0.092664771	4.904781769	0.432048516	0	235.0956577	0	0	0	2.769091173	0.125953529	0.009006003	0.038056048	0.061022691	0	0	0	0.093954736	0
ADAMTSL4	1.193075572	0.330961207	58.91203677	82.4041939	0.379137065	16.58406832	1.412365865	13.08957082	3.137950293	6.637901022	7.58033257	26.21800381	8.820337102	0.707962922	1.206207217	0.255914552	0.052003284	0.182735515	0.523005354	0.587535782	1.114923737	0.617821087	2.942276837	0.585201456
ADARB1	8.697372886	62.93814782	14.17908683	10.00234576	35.10938962	0.34391581	9.037059617	37.5799028	11.5313585	11.56183656	28.71231652	3.300216669	0.93210574	4.056879439	14.53577818	5.429858053	23.47565001	24.60863857	7.952881772	9.615533032	9.386854001	7.745115436	24.69348903	8.144053597
ADH5	24.17721752	20.12903206	24.28770323	28.48960505	51.75322349	1.495467803	72.82292252	238.7020707	36.89167517	85.7598579	34.99600362	17.60743346	7.795656218	27.55908705	20.66826417	33.7086934	49.54737452	44.84745842	47.37556831	36.35339757	42.07072728	37.29692324	37.9102909	45.74334515
ADRB2	11.47482411	5.932136286	0.69252266	0.641597836	4.893969841	7.664720279	11.88934656	0.49429676	0.726235857	1.456375299	131.5459748	8.334245827	13.95299709	89.52737731	3.122513347	42.74307695	2.496469109	8.257677798	84.69819087	52.1911706	0.703988565	122.5445892	13.21096751	4.588238268
AHCY	20.50194684	18.309615	21.98310782	57.20091479	78.75265193	0.966472745	111.3239923	95.46992309	35.07485768	37.23616375	24.5841247	22.64222727	3.290252984	21.88418824	23.35220731	4.471962672	15.13188783	13.60058829	17.6174968	14.27299639	46.57999248	15.51513056	19.42071637	22.04258818
ALCAM	28.84565983	25.87824783	119.2181084	149.6220339	147.905649	23.03946319	120.5076132	184.0865196	309.6288429	358.2047295	33.25951901	16.30938248	21.93770963	4.169843033	3.330657604	0.610090706	12.89182088	12.9824118	7.734626124	4.807110944	1.579436757	3.02083108	10.99182456	5.329853831
ALDH4A1	0.802846056	1.318409422	8.565940528	8.694473243	16.43717519	0.353950232	18.41744104	15.90000014	4.167906517	10.56524806	89.44893706	3.652437976	3.160535395	2.077982587	1.844130922	0.615356208	0.5939161	0.338163751	2.670311753	1.638287866	2.338528215	1.977968104	1.515185338	1.344029391
ALOX12	0.851491052	0.344849583	0	0	0	0.066961245	0.574107086	0.030936462	0.014851739	0.009907315	1.978939168	1.106085815	0.700063868	1.29208448	0.792599647	1.115310434	0.034668856	0.027440245	0.974044294	0.891399015	1.589383927	1.264238403	0.665074981	2.502675419
ALS2CL	0.251035284	0.10290541	1.004950168	0.358908882	9.998307298	0.047905752	38.02581812	2.488351067	0.289119196	0.62950672	0.019567042	3.390108176	0.205640812	0	0.072487424	0	45.72592157	25.90134752	3.225199683	2.167959883	12.53195899	1.501895256	26.05492418	30.62554287
AMOTL2	0	0	0.210465369	0.06790168	139.1529022	0	119.8875043	230.902034	0.017879836	0.118887779	0	0	0	0	0.089439082	0	0.009006003	0.038056048	0	0	0	0	0.018538029	0
ANKRD30BL	0.151917528	0.024044562	0	0	0	0	0	0	0	0	64.45823372	0	0	0	0.009176467	0	0	0	0.041723621	0.106824688	0.51144922	0.093081935	0.045116384	0.195067152
ANKRD55	0.019581611	0	4.281594415	2.25381804	0.62004411	1.402118301	0	0.020797099	0.006959742	0.087388321	3.316532343	0.211057276	2.288968525	0	0	0	5.848028397	1.587199929	0.015255673	0.111498707	3.034753401	0.406803806	7.211712951	15.06239835
ANXA1	1.416777242	0.870046978	139.7490052	254.7186037	303.6970546	55.51505981	261.6279444	367.4680507	148.8989979	437.6016728	808.0116659	453.6538925	233.9710473	71.52177716	117.2788166	373.6538053	277.0317174	327.9580643	665.3248627	563.5412395	88.3687222	493.4210601	429.4901915	196.8307871
AOAH	1.781926612	1.507912593	41.4090614	57.44768319	0.013698013	96.63237322	0.018147067	0	39.17354761	29.95967047	1.770639125	248.3512283	97.22014244	155.0380823	63.95937864	96.70267824	2.971528149	2.716324707	104.7129433	74.26879848	79.34811756	202.3659376	11.25986241	8.554114792
APBB2	0.834216913	11.37215328	6.274604833	2.750736609	114.2961504	0.235966821	43.71631972	75.11554188	10.12253136	11.06880429	5.540139504	1.219442037	1.21015052	0	4.088820328	0.393395599	0.088704873	0	0.37551259	0.501744182	0.886441181	0.444689876	0.457947469	0.602495934
APOBEC3B	0.764698837	0.099151636	0.010523268	0.011273511	1.505335795	2.048327232	0.529366161	2.988258032	2.16739798	0.414827217	0.053634403	3.182318533	7.968864134	6.830399934	6.505639192	0.178389638	0.026001642	0.124916914	0.82809181	0.073907723	0	0.022105686	0.159047426	0.41711257
APOE	0.790670262	0.584230088	67.87213869	58.9871598	0.747823191	0	8.622994301	4.858415778	522.2744769	1071.230627	7.189965306	0.332670044	0.38059871	0.064671979	0.028470805	0	0.088027295	0.095941131	0.169399008	0.245638757	0.4172481	0.189498741	0.370377777	0.185383364
APP	19.8157172	34.34082053	163.022264	206.9975583	1328.733094	9.172757247	475.2996208	593.1614756	110.6194107	190.4086862	0.622409708	98.7035047	26.25210858	1.1036492	1.582068598	1.022826491	41.6365461	25.99133309	2.717234605	3.363005377	23.96814987	2.370479273	47.66702875	20.76293681
AQP3	5.352891857	0.115829992	11.44931609	123.071626	0.237191478	0	29.68476645	1.335034397	4.169022499	9.288082575	1.037509216	0.198827964	0.289776878	1.898622613	15.73520417	1.53041127	115.6745675	110.021183	25.67084612	19.87556085	117.0073592	19.56723522	149.3294421	166.9394959
ARHGAP30	146.8033385	111.5312307	52.9215171	115.3746553	0	383.3685636	0.249240163	0.014133078	69.87279843	89.62203864	115.6833241	197.1153223	517.9035003	139.8285472	139.2932531	117.187017	239.521648	228.3048221	369.4209416	328.5490506	291.6031348	341.813954	328.9711546	280.4386844
ARHGAP32	1.618610563	27.01579874	1.978374471	3.265568475	10.00299104	0.132275311	29.03582921	22.48420551	2.606118273	3.79318152	1.940554832	6.054099989	0.282431304	0.892048153	0.030739498	0.432384013	8.874045306	3.759332789	2.540985116	2.512124498	8.963557653	2.696700388	7.620494224	16.3600819
ARHGEF11	0.671105009	1.45623768	72.92625044	73.13392773	41.67091802	85.72608768	29.17100876	52.65137433	69.47144946	64.74648142	31.54370131	50.13342255	66.90925318	0.298585074	0.123068353	0	21.1217547	14.39904685	2.090027177	1.013040072	1.546457788	0.054984122	13.47583953	4.291477345
ARL4D	3.191802612	1.077633046	0.354688295	0.552913683	0.81087585	0.044300751	10.15769233	20.37233055	0.595334172	0.7909187	0.207402845	0.54434396	0	2.426593623	0.215303506	1.706624659	0.567914458	0.623115517	2.419970026	2.761816816	1.664339566	5.384363213	1.091136577	1.726166662
ARRDC4	5.894064946	32.98342203	277.8142874	353.0887381	1.940304733	20.33404486	18.09285481	29.23480499	22.05311021	29.28602301	114.8615143	44.2831657	16.87069434	0.7950088	0.077770992	2.211568483	8.53235349	4.139354978	0	0.344520603	2.597201523	0.048870563	2.4594896	0.514284142
ASAH1	45.95144828	46.89193816	202.0586728	208.3708567	19.53837554	402.0729763	83.77219865	86.10263165	330.5959838	774.1774054	356.8697476	374.1090154	441.9485287	35.85344103	16.50176276	63.13444408	27.45695191	25.52891725	58.65440643	68.79470224	79.97990847	84.29090146	52.14251678	64.94222575
ASTL	0.243283158	0.170711983	0.157849027	0.0485012	0	0.108551741	0	0	0.082584652	0.208053614	0	1.056181655	0.190988993	0.245236613	0.222339961	0.051183421	0.133734886	0.383698042	0.463918103	0.442955061	0	0.216810682	0.114613804	0.185383364
ATG7	13.43298523	20.98519404	35.00435671	38.47941895	29.26556565	67.44681477	17.64224935	33.38849758	58.59508298	72.78873218	19.85032054	41.00081947	66.24052598	11.51781353	9.63147642	11.868209	15.7074258	14.73306936	25.25039962	28.99140654	39.79749598	34.52493997	23.01337547	28.65965262
ATP1B1	4.253690783	0.133087426	22.67764354	32.85101016	20.20794454	0	38.45771305	20.91196576	52.9726823	172.0508492	8.317838605	2.992938087	0.144888439	8.923971851	7.23915335	1.368563678	0.742613894	2.701102287	1.590576354	0.798975771	0.924060737	1.235225272	2.206423789	2.685148141
ATP6V1B2	23.51890197	28.74621229	203.046465	262.2362898	73.43899916	404.8334027	58.43362196	97.00365161	240.1249684	358.9618355	61.40627773	191.1315086	379.3052411	59.44117242	49.93438023	21.82961518	26.86794901	25.40822091	80.04103116	61.63527375	75.75077223	59.81598351	54.33565819	64.2855177
ATP6V1H	27.782925	20.22589542	57.00454526	60.04697699	30.64881704	18.0952626	34.19541731	38.20101535	97.786488	190.8247934	26.1593859	20.01778161	19.3483169	11.92044459	11.10912527	17.87190226	19.99879822	18.46347356	43.40944438	35.5348393	54.90796012	38.34638685	25.39614025	45.7245355
ATP8B4	0.139036152	0.105934469	36.20004351	51.51994386	0.021750545	31.48403457	0.264588309	1.650127212	18.27415217	46.538915	194.4054417	19.51988603	72.6285957	8.884269957	118.4590625	42.43198462	0.39592533	0.071638447	1.569016062	0.357220663	0.029289312	5.386345508	1.520759625	0.038359259
BATF3	0.073573207	0.079132615	60.01832645	24.93931719	0.258800559	0.383446084	0.105201292	0.837484389	0.744105858	1.098645842	0.233006421	2.95047828	1.400585945	1.967438526	5.743657029	0.047208808	0.097372087	0.307785395	0.13254803	0	0.053857896	0	0.225560315	0.046345841
BCL2L15	1.668433826	1.632179031	0.060747602	0.101461596	0.101864378	0.634921495	0.047392119	0.046677953	0.063693753	0.078649489	0.247782139	0.454463917	2.112491973	0.166581308	1.885887137	0.508080837	1.062764528	1.241159037	0.917919665	0.900675442	1.29301997	1.608081687	1.221926968	1.158646027
BMP2	0	0	0.242035175	0.115158586	20.10914966	0.545367891	7.123597172	4.161918884	0.206708419	0.115057407	0.992938293	0.122042654	3.477322531	0.845088287	0.2301441	0.030147179	0.027018008	0	0	0	0	0	0	0
BST1	0.278072304	0.274262789	2.043680175	2.418330306	10.86789871	92.4166567	0.455550266	15.06569332	7.174855185	5.400598263	8.718914086	76.73104513	182.6491399	0.462783045	0.005168119	0.37255572	0.392198656	0.144745949	0.397644089	0.613242889	0.948227738	0.54326473	1.960034776	0.73150182
BTBD3	0.22370167	3.940972822	8.82902224	15.74348962	46.41845091	0.886256411	35.5038312	42.32390262	8.454411808	13.98408814	6.24005918	9.310923225	3.945940282	0.781624472	0.777709923	0.954224303	0.918329696	0.178195382	0	0.01426817	1.595354539	0.363293436	2.384263275	0.076718518
C19orf38	1.255176418	0.654477655	7.450474071	13.59003632	0.007779484	41.72005227	0.099605742	0.142441503	18.20534748	37.28616728	0.039134084	81.91380156	98.10550203	5.303891528	0.06125002	0.348793945	0.249118978	0.047202796	0.015255673	0	0.12365175	0	1.83515893	0.014905419
C1orf21	0.069518076	0.089960228	0.650261874	0.552402024	13.5612005	0.072367827	19.08894276	28.76903025	15.70748394	5.270691557	41.73756026	0.623015868	0.151268815	80.9646125	2.672933683	65.14874642	0.621611685	1.305651655	46.56356119	70.01534085	0.667538024	74.98521347	2.264122147	0.690466665
C1orf226	0	0	0.168899188	0.090481746	1.524494384	0.342941942	1.031405309	0.287583958	1.623685627	0.5006525	0	0.08171841	1.906851161	0.036390843	0.018134568	0	0	0	0	0	0	0	0	0
C1R	0.704938	0.923037342	1.189129336	0.271606722	1.349759165	5.396832706	3.617465556	163.8057429	0.468180633	0.20235474	4.64522975	0.752772531	4.108420176	1.457045541	1.233146222	1.089448694	1.336332495	0.997533845	1.52459107	2.147461265	3.647918692	2.010956831	2.758076665	2.057136566
C1S	1.138644467	0.579149961	10.77582691	2.130693521	0.17007378	0.10225648	3.316991045	356.6598435	1.315086519	0.298612162	0.883718669	0.288215794	0.141215652	0	0.145026919	0.427670111	0.382176287	0.400456	0.610172913	0.615036574	0.92724073	0.396359953	1.081645888	1.065954345
C6orf203	3.433416347	3.532655879	2.725526532	4.423309467	2.680973692	0.187059241	3.397058737	8.680178092	3.880005093	5.797463307	5.415577511	2.323929981	0.616922435	6.085265696	4.672660873	5.019133687	4.274632024	3.571651815	5.924754202	5.226839682	10.91646959	5.997749394	4.247511698	8.095286809
C9orf72	54.08263995	83.06911233	48.0492438	36.23039662	6.480014104	266.6683726	12.36645447	7.824229879	18.60633241	14.25303522	8.346123398	181.4042701	238.8055217	3.079771514	0.60025716	6.785431484	24.86113573	14.74548021	22.36066902	25.44014922	61.15588391	30.01638355	33.53443355	38.32801058
CADM1	0.763682834	0.006617915	0.211123985	0.07403052	0.711033204	0	23.84329721	14.0930713	0.946191708	0.970916866	63.71970328	0.040358431	0	3.002696106	0.131245559	1.895334964	3.167712559	1.450264638	5.632517007	4.232681689	0.30282517	15.3274568	1.976448173	3.012479671
CALD1	0.334713712	0.074138331	0.073662879	0.098707359	225.8951114	0	124.1343368	931.0372065	0.047637538	0.163800582	0.64197675	0.395046378	0.045671845	0	0.046697679	0	0.062025653	0.051809412	0.719945783	0.613242889	1.853134723	0.405194178	0.928703117	0.498670369
CAMK1G	0	0	2.104653692	0.659616324	0	0	0	0.282154578	0.069973278	0.010117737	0.051763708	0.032837211	0.023597614	0	0	0	0	0	0	0	0	0	0	0
CAMSAP2	0.208554228	0.123600883	29.22800448	36.40500094	67.58126988	0.09381788	51.48655405	73.79399454	24.77030442	25.44347358	36.2767236	3.753905828	0.161975258	0.139636261	0.067370153	0	12.68708321	6.484132985	0.958843149	0.573157099	3.166030586	0.091767603	6.217702157	2.992022214
CAPG	60.0763829	12.89967744	228.565391	228.4335066	17.06443212	11.32971034	74.28517988	33.06799566	524.1914611	599.0457989	429.0308764	103.1558729	57.44824823	143.9858862	65.72319239	12.47440463	17.94822499	26.63754174	5.971315023	3.969781526	2.214720343	2.225373684	17.44876072	20.24409394
CATSPER1	0	0	0.118229432	1.338633128	0.061164519	0.16266447	0	0.013336558	0.586225052	9.976666162	7.125813746	3.98663743	0.453806445	28.36158067	1.658136322	2.886420749	0	0	0	0	0	0	0.062494623	0
CAV1	0.167356856	0.179383483	0.073662879	0.01940048	1213.506491	0	84.89966556	633.2491365	0.130566198	0.040470948	0	0.015255332	0.015223948	0.356637179	0.299612527	0	0	0.015222419	0	0	0	0	0.006179343	0
CAV2	0	0	0.033779838	0.00970024	170.2661209	0	132.4987544	104.3010071	0.221708904	0.120695166	0.032196666	0.075171421	0	0	1.380529792	0.329568488	0.009006003	0.027440245	0.435837795	0.535969087	0.677059617	0.570522887	0.334035959	0.327271726
CBFA2T3	32.96610357	8.318900904	1.662676417	3.191378979	0.010375242	13.61914707	0.369244686	0.033341395	0.12818161	0.232769248	7.694293161	6.331718271	10.50637601	0.288266555	0.338951488	0	0.009006003	0	0	0	0	0.027954127	1.768413143	0
CCDC51	1.625273723	1.591249814	3.072794391	3.967398184	6.155256378	0.669612449	10.37796114	9.363435965	3.482544528	6.008134193	3.797644549	1.383597696	1.573244286	7.766839937	4.181106602	5.642373552	1.478593305	1.922226119	2.710384124	4.41647694	5.486270794	5.483260316	2.99809134	4.486544497
CCDC88A	18.07818583	15.18380605	256.041645	336.4916274	72.74185872	2.380955605	26.86974383	77.15863042	182.6812133	516.2800898	182.0767198	97.91009172	12.82450879	5.080576108	1.832246168	9.114620939	12.81232105	11.30903512	8.258201627	10.34442327	18.33809811	9.787737634	16.5776868	10.75321387
CCDC88C	82.3222145	107.4833528	1.518690043	1.135134633	34.85883884	15.20804756	13.73943713	0.248873169	5.267856848	6.55332637	20.10533812	52.73867063	29.71060918	48.06034762	52.15236305	91.22242231	160.1317441	144.8321045	159.108018	151.4973145	155.0676554	135.9066703	145.8880657	123.8938434
CCL13	0	0	217.1726761	177.7719901	0	0	0	0	0.080338423	0.036379001	0	0	0	0.108599451	0.040185178	0	0	1.027513302	0	0	0	0	0	0
CCL17	0	0	2143.736053	348.45343	0	0	0	0	0.066768522	0.106025898	0	0	0	0	0	0	0	4.148109257	0	0	0	0	0	0
CCL26	0	0	10.28596055	17.74264786	0	0	0	0.111856011	0	0	0	0	0	0	0	0	0	0.030444839	0	0	0	0	0	0
CCL5	2.162449475	0.800530506	34.17675069	5.544063355	0.076409652	0.353950232	0	0	158.5241428	0.16325625	0.188934038	2.66768812	2.288968525	2195.493614	634.0851639	535.9405749	22.50486736	76.13671243	639.8200522	554.7341925	14.67435498	931.3118704	116.0703892	22.24600372
CCNJL	0	0.011520616	0	0	8.092010079	120.6290985	6.005475579	0.607041325	0	0	0	0.091531991	84.25672992	18.46198125	5.862326213	7.897994584	0	0.009146748	0.043583779	0.049217229	0.026928948	0.050537998	0.045116384	0.014905419
CD109	0.139036152	0.064865307	24.60340166	45.44562468	98.53471353	0.083957426	81.02061779	200.158537	36.7633393	50.78508596	54.10855266	1.624708502	0.182687381	0.974094175	15.26353707	0.868701741	1.358268674	1.22934011	0.677596031	0.344902709	0.275896222	0.443388834	1.931803541	1.344029391
CD19	102.1713604	152.5912585	0.396913092	0.358908882	0	0.129706163	0	0	0.080467009	0.141367863	0.050665474	0.169171915	0.289776878	0	0	0	0.008667214	0.009146748	0	0.040939793	0.411188471	0.017939433	0.341128456	0.038359259
CD1B	0	0	31.42247963	126.5493318	0	0	0	0	0.096495406	0.225976771	0	0.515917785	0	0	0	0	0	0	0	0	0	0	0.023141923	0
CD1C	52.26378104	12.81326543	22.79339949	195.3434343	0	0	0	0	0.075131622	0.419671147	0.035165595	9.316656232	0.053991753	0.060594545	0.005168119	0	0	0.062491699	0	0	0	0	0.69349075	0
CD2	0.083678428	0.020489069	0.838316904	0.845513302	0	0.058991705	0	0	0	0.10117737	0.127509634	0.797327486	0.579553755	185.0895362	239.6715	174.7062947	149.644049	146.0202124	388.2382947	246.4368063	177.4530535	186.105706	152.1071186	194.5307174
CD200	3.765529255	32.9737167	8.713266287	1.59083937	3.72409602	0.072367827	1.32975246	0.866617631	0	0.010117737	0	0.045507757	0.141215652	0.340266447	2.592132577	0.303745466	0.783380945	0.196488878	0.479421574	1.093989701	1.662486054	0.35587052	1.392227981	4.171125698
CD209	0.083678428	0.046379669	191.0587614	245.5016541	0	0	0	0	2.438106794	1.16399289	0.03803585	1.106085815	0.042140472	2.935031243	2.079406909	0.075680453	0	0.334893224	0.338798015	0.28657855	0.436131008	0.257777676	0.391500466	0.191796296
CD22	218.8636674	500.6129151	4.754512142	5.042300944	0.026795115	0.251872277	0.029711112	0.027069264	2.161743856	27.54233558	29.08826794	1.622055476	0.731526024	0.237044504	0	0.239946755	0.026679219	0.041127125	0.542407075	0.364663234	0.599964664	0.462053677	1.67992921	0.48766788
CD244	6.629466046	3.29306725	0.048598081	0.03880096	0	0.356691947	0	0	0.129184648	0.070824159	0.050665474	50.04460418	0.863868042	85.22881223	33.53427916	61.57372767	0.776407674	1.63720787	104.9780394	42.05349455	23.31063264	165.3683523	6.47126348	3.950109829
CD247	2.609852815	0.463714492	0.899064505	0.843920885	0.006144601	0.248070257	0	0	0.019236421	0.040470948	0.072103211	0.624900434	1.404058013	352.3381226	162.6688356	371.6102027	135.3637753	118.0538551	159.3227315	131.9129681	133.7346616	319.9816617	156.325695	220.2354368
CD248	0	0.137817261	0	0.00970024	0.055080557	0	0.052932919	198.3336607	0.016194461	0.011780655	0	0.018792855	0	0	0	0	0.035685222	0	0.991618734	0.747992054	73.86092598	1.129399572	1.219713685	0.191796296
CD274	2.259317553	0.301392264	633.9377672	191.7801738	19.75514316	11.38455473	5.240794407	5.536451827	128.4483109	23.43975072	14.38269161	0.376853511	4.538064448	5.014075267	9.011633489	2.888067431	8.041483802	6.680222965	8.237334325	10.15840623	4.872921272	11.46537988	11.27725053	10.10339336
CD276	0.083678428	0	60.09433108	107.3040555	52.20121046	0	54.95288961	118.5919227	91.76841399	221.0123821	59.53306769	0.093803234	0.018694619	4.671344706	3.988728552	0.244872422	0	0.091334516	0.250341727	0.246086145	0.329754118	0.196059343	0.343531657	0.231729205
CD300C	0.097908056	0.006617915	4.07047043	15.40657368	0	0.178111791	0	0	8.301938604	13.96669084	16.13032882	33.35765149	0.755123637	12.53433638	7.159787953	2.299303887	0.018012005	0.00761121	0.041723621	0	0	0.075923986	0.940572538	0
CD3D	0.122622012	0.006881254	0.291588488	0.242506001	0	0	0	0	0	0	0	0.067715805	0.289776878	10.21301035	1.212585376	10.19847238	103.525953	98.04528673	69.38889346	79.84050738	70.02563215	82.20078446	85.83884382	72.71128092
CD3E	0.227728893	0.043684994	0.498130334	0.180376171	0	0.089055896	0	0	0	0	0	0.195191614	0.424757046	62.22580498	146.3032282	40.46452535	86.50570934	80.34042063	264.3048018	334.3846224	456.0072488	346.7126713	359.7705426	253.733598
CD4	0.973253065	0.24006871	78.50434257	190.1515023	0	7.157236677	0.062213691	1.561904344	31.47090638	13.452315	5.153509673	171.4181086	7.365679976	0.756182329	0.119277408	0.02284735	164.6512884	152.074489	8.416799875	2.869150985	1.69820028	2.877884409	366.3028382	316.2176737
CD7	0.303638525	0.173772524	0.157943764	0.223105521	0	3.057896851	0	0.046677953	0.003246808	0	0.106071897	2.342272188	1.369473392	191.2039636	45.06425309	106.0166663	30.09776923	20.6841196	19.26403054	26.40987331	38.06355012	34.39987792	44.57261145	13.13762216
CD74	4212.706773	3565.380596	3329.121224	5244.774415	0.429458874	90.39153625	7.543931041	1.229599055	213.6876318	357.8008183	14.34325577	2394.675789	121.9527661	2063.759801	353.7551399	464.4891321	68.03649443	82.83923073	654.059485	380.0062247	123.4025647	546.483919	338.0843606	216.9634398
CD79A	330.8547697	348.6299366	0.291588488	0.378309362	0.031583467	0.22320415	0	0.036694889	0.295951936	1.011336239	0.069134282	0.547470931	0.719553816	3.209892451	0.114993105	0.600422961	0.267130984	0.127921508	0.423497519	0.575378503	11.63093638	1.110052829	1.721755111	1.72986484
CD84	36.02634724	36.36131537	199.8246293	273.7401845	0	12.01059828	0	0	180.9024672	93.4940336	404.623406	49.97646695	9.227397712	31.93871894	62.95555663	14.57665956	117.3971129	90.51909352	225.6768102	195.702602	89.8860989	169.8881594	102.4298179	107.2381668
CD96	10.28034584	2.981375609	0.656074099	0.727518004	0	0.147479263	0	0.009249818	0.003712935	0.017242167	0.242466079	0.276895941	0.863868042	109.8040658	252.0928649	193.468978	144.8774169	147.8381677	292.7086631	264.583435	415.6085446	265.0449265	209.7348014	178.7790448
CDC42BPB	21.96771204	21.25135468	53.36349437	80.68659681	187.176871	0.148426493	132.0757701	151.556336	33.00950412	68.10149062	34.64443203	18.06408423	0.598227815	0.590204249	0.537179245	0	9.204753057	8.381185712	0.042349752	0	0.34326879	0	3.77185413	1.267936488
CDS1	0	0.095439936	0.620872839	0.960323766	0.024873135	0	20.95125705	0.134782583	2.918912225	4.973472109	0.057602891	0.37156242	0.06963424	0.051523749	0.012386564	0	0.470203582	0.612300264	0	0	0.173597748	0	0.333910511	0.048766788
CENPE	2.363614586	1.616656062	3.598957814	3.816684565	29.86285066	1.246185099	4.409805145	22.02964216	3.002467761	4.745218658	7.784170355	1.693341829	8.843548515	0.736843294	13.01713471	2.878606369	2.585851559	2.16605076	4.339256599	2.511066708	1.14228315	1.261936772	2.403499644	4.959004996
CENPF	2.016024206	2.367201648	1.089399762	1.10223218	82.78801073	0.222335017	14.3367665	46.17772361	5.154555172	6.586646794	5.057582084	0.717000594	11.51588544	0.723711317	30.94590712	3.257962599	7.496521889	3.743838009	3.951219262	2.069416252	3.384191036	1.777325532	5.10638673	7.29348419
CFI	0.049048805	0	5.40895999	30.34428741	24.01347935	0	1.256964273	6.114811862	0	0	25.36272241	0	0	0	0	0	0	0.00761121	0.333788969	0.486217645	0.612457874	0.454841986	0.3420506	0.278075047
CFP	1.251325369	1.000881141	29.57038438	13.48333368	0.205373821	134.0582448	0.014496389	0.12829623	0.670397885	0.1523725	0.861694492	213.0191151	215.9602413	1.316792644	0.068294464	0.038866208	9.166330191	6.324497031	0.931694543	1.230073149	12.58763493	0.852246713	14.11874513	11.96879457
CHAD	1.94650613	0.022411004	0	0	0	0	0	0	0	0	0.615535323	0	0	0	0.05694161	0	0	0	0	0	0	0	0.202615027	0
CHDH	0.637634464	0.107777344	7.143917962	9.807954302	0.102114244	0.029495853	3.559764409	0.634841124	0.167993842	10.78906599	0	0.024496045	0.107983505	0.681103644	0.378225408	0.868701741	0.503178496	1.335897045	0.834472423	0.640948126	0.8344962	0.840067009	0.588951758	13.5329856
CIITA	275.3761971	435.4050772	82.82816178	294.1479311	0.011941523	10.67749866	0.036924469	0.401382295	3.749267216	5.062637943	1.308489917	67.88373241	5.748214968	10.97316324	5.762160389	6.350644791	1.071092953	2.607434437	19.52323564	13.93519627	4.751202391	12.0405803	15.42607531	7.139695738
CLEC14A	0	0	0.008444959	0.03880096	198.6706807	0	0	2.179877794	0	0	0	0	0	0	0	0	0	0	0	0	0	0	0	0
CLEC19A	0	0	0.01214952	0.016451227	0	0	0	0	0	0	0	0	0	0	0.351177823	0	0	0	0.333788969	0.557493535	0.737255897	0.814549267	0.24478815	0.41711257
CLEC2D	70.03884414	138.2607496	26.99218361	6.56706252	0.890300898	13.76777386	2.037738261	2.296602239	10.24131691	3.874615	2.609623878	9.446354836	24.46482975	32.66842864	112.5189106	92.65125384	204.8188247	156.0668203	543.050869	435.613632	574.0761952	395.4951357	248.5335773	330.7363563
CLEC4G	0	0.119534367	12.15229657	11.71317761	0	0.02345447	0	0	0.054548862	0.038352469	0	1.948341205	0.14046824	0	0	0	0	0.053278468	0	0	0	0	0.023141923	0
CLIC3	0.078326444	0.083288953	0.118229432	0.213865945	0.055895716	0	1.396369802	1.364789375	0.050445465	0.108980465	0	0.055445007	0.084280944	347.5413856	1.114006977	56.9052479	0.221762181	0.655162377	5.360804878	3.64364156	0.98263936	10.48610701	1.31766748	0.556150093
CNN3	2.016905945	6.754585365	1.1231796	0.131609813	214.2349422	0	121.0764545	462.0569394	0.05730046	0.089165835	0	0.051527788	0.063662998	0.355515313	0.170988746	0.060012213	0.905060731	0.865338136	0.174335118	0.716183132	20.38362458	0.997874298	1.398579655	3.413675161
COBLL1	171.1497014	124.6144063	17.59490487	0.756618725	12.92941843	0.089055896	39.95397579	10.14705087	0.374493953	0.592446826	57.27644908	0.30268823	0.766479388	0	0	0	0	0.031980377	0.217918897	0.230151401	0.57211465	0.364599882	0.680087869	0.41711257
COL1A1	1.138644467	1.199250569	0.033779838	0.02467684	6.595026325	0.032426541	18.72709765	6591.219961	0.152725365	0.03265125	0	0.020179215	0.531082934	0	0	0	0.063042019	0.240620598	0.169399008	0.232633864	0.666066628	0.380955534	0.699179986	0.585201456
COL1A2	0.1762345	0.157430415	0.010523268	0.00970024	27.38627976	0	5.938537595	9620.272386	0.047050597	0.035341966	0	0	0.093473096	0	0	0	0	0	0.348670236	0.28534849	0.69985146	0.222344938	0.397930211	0.153437037
COL4A4	49.01024363	2.702785363	0.063139611	0.045094043	0.016955329	0	0.428574564	2.299407731	0.002752554	0	1.779223812	0.060537646	0.030447897	0.1895779	0.089462221	0.973589656	0.052680862	0.11877476	0.13254803	0.111498707	0.803578179	0.319131983	0.367612416	0.187012415
CPPED1	5.541595946	2.733133989	23.24052827	62.07870347	35.0982303	567.6914469	11.14316169	18.46265448	29.47049148	40.4222475	161.4909517	142.3322456	259.3503055	8.161094908	4.045300939	5.009872669	5.892098253	7.113324173	13.50957087	9.382899168	6.338078054	12.03862973	15.19139568	10.97074812
CR1	100.9823685	75.64191916	118.3363281	123.3924249	0	641.9797754	0	0	11.08637416	132.7778156	47.57220227	85.45024925	281.0574582	0.908599889	0.893525186	0.376257151	28.69752426	26.73141327	1.948088589	4.094964798	5.905708082	4.702500444	15.88087226	2.197395878
CRH	0	0	2.66860717	2.492961695	0	0	0	0	0	0.023561311	0	0	0	0	0	0	0	0.00761121	0	0	0	0	0	0
CRIP3	0.613110062	6.245971859	0.031569805	0.065804906	0	0.136341973	0	0.012899717	0.007642624	0	0.055406423	0.443942737	0.441016855	0	0	0.1541455	0.357191011	0.159901886	0.435837795	0.342418187	0.182452615	0.512254043	0.528208194	0.238486705
CRLS1	7.646194579	6.041435242	6.408670493	11.21347751	24.08403794	0.531609016	40.59954789	41.88737249	13.03744175	37.86057189	31.68922382	9.561053975	3.290252984	8.19268461	14.00804171	9.640836408	12.02193796	11.17121627	9.107636678	8.147018769	13.01522819	12.01284977	12.47055562	8.52763476
CRTAM	0.074567223	0.016072662	0.886720737	0.970024006	0	0.024703891	0	0	3.771794558	10.87110718	0	2.764686209	0.186946192	27.16107581	1185.047253	18.29741083	0.747018146	0.909336889	41.75326076	30.09229573	84.70457079	27.15688582	1.687171314	2.873442147
CST7	0.278072304	0.181134579	29.14945364	5.20681321	0	30.17738386	0	0	0.272165737	0.225976771	120.7871344	0.945795252	63.87479291	883.5136554	88.95334019	321.1071894	5.43874902	10.76869286	123.3648274	104.1307537	0.985145984	222.45554	17.55532876	9.12950368
CTIF	2.481319623	3.631179696	6.992426382	14.69917094	29.5039494	1.221596675	18.90790204	54.85652128	6.162884363	7.802650749	5.710329827	9.875183255	2.331772781	2.317809259	2.104633999	1.610936489	1.306942967	1.937182607	0.994110221	0.697901591	0.186638071	1.156161104	2.239168389	0.357730058
CTSB	28.58915223	17.43587014	2947.279243	3619.064206	410.6883828	33.32437955	303.8519118	742.6778292	3322.394408	3757.775802	563.0640814	460.149219	28.89234365	110.18038	58.58384551	15.59781247	77.16299039	78.73422161	62.84703187	52.33402125	48.92409332	50.89783812	133.2871197	114.1498066
CTSC	33.45128498	8.024297082	830.3506329	1029.616466	84.93012028	113.6946934	57.59115496	66.65431946	92.40649032	119.528535	175.4076488	125.7015821	83.12910431	159.1148046	192.7065964	157.9180968	47.13969383	57.87360305	325.2773504	149.7147997	80.83004102	297.8279088	84.24640568	90.48949235
CTSH	96.87023019	44.10199975	185.3895309	176.6801724	5.578643206	2.990300715	26.75022276	2.894033095	187.9440754	143.9373042	3.755965985	151.9241398	19.68327858	12.13080059	4.574850993	0.730638134	20.50245525	31.21933769	6.258543171	5.735804352	2.688466594	4.840025723	29.31043429	10.52050593
CTSS	208.5049952	147.0651757	465.6043915	561.9409973	16.91657015	1395.179337	2.210178917	1.681781363	960.4934337	1342.641436	60.08463015	2161.335217	1598.003761	136.3338139	44.21442405	97.85691792	89.70456312	95.79831138	155.6776881	136.4650856	106.2799596	149.7037063	198.1424894	110.8592519
CTSW	1.673568558	0.730012913	0.920500574	3.084676339	0.018167784	0.132275311	0	0.012899717	0.142907779	0.344003058	17.26346423	0.975958072	0.917859794	920.6294931	600.8091653	447.4737031	14.49517041	24.51614813	177.6995591	156.6394821	68.77358291	336.685529	27.95284206	7.714262124
CXCR4	422.089491	1028.668424	264.9969464	49.25497236	27.4995471	585.2189601	0.08436116	0.177054901	8.784474145	9.40356	0.35665375	206.9308215	888.218322	420.8633804	10.05805773	326.9500924	747.8555163	788.0302728	811.3992603	786.8301034	875.8104187	1109.641009	400.47245	734.4263758
CYB5R2	5.41839183	0.263732115	0.252558443	0.115158586	0.560263077	0.108551741	4.122536787	7.455886288	0.521647559	0.8053975	0.202661896	0.688948196	0.269958763	0	0.004588233	0	0.026679219	0.031980377	0.530192118	0.232633864	0.762487049	0.445117526	0.293935157	0.324420888
CYBRD1	0.334713712	0.090567289	110.3502845	79.67777184	26.15456299	16.58591937	28.76034506	318.6817065	15.58777999	34.98854618	2.787671415	29.24801968	18.6539136	14.08415999	0.483411313	11.06688619	0.413796046	0.210175759	1.089594487	1.473347803	1.603106514	5.306189274	2.167818901	1.402593113
DAPK2	4.434956678	0.870358326	0.168372295	0.174604321	3.574627793	126.2435572	0.670568392	3.077091463	1.008213203	0.109137004	18.74308619	1.876064673	133.5712492	10.82454293	26.43753399	3.044804696	0.578953192	2.033323187	10.02426928	8.560454687	3.343806261	8.261676666	2.511392298	2.493351845
DAPP1	61.29425753	72.40370403	114.9246149	27.71209116	0	80.64166112	13.20072755	0	22.89472208	14.1558187	1.004106195	48.87734749	47.44845904	5.088575779	4.580926212	7.284423247	17.18500274	12.86251326	15.79645747	7.820000454	29.19103087	4.106995841	23.55633738	27.00491845
DBNDD1	0.711207672	10.71061242	0.084186148	0.238542785	9.418933339	0	3.950238179	1.722112184	0.144822251	0.530564201	2.148171561	0	0	0.09550464	0.158677132	0.005687047	0.734963045	0.150755137	0.137301055	0.110861585	1.52418231	0.049044671	1.538032183	3.038951746
DENND3	133.3391763	139.0827847	14.32428448	12.85180219	42.32459324	999.8058268	7.936612206	8.446376741	14.93364625	7.810892972	2.706260956	176.8897942	935.419961	11.15658005	46.10991327	17.75525676	14.17363728	22.89759832	15.92350673	18.6747469	8.071964565	16.51776024	16.39411298	10.50832045
DIP2C	3.139628911	4.702532333	2.251979451	5.296331072	15.01514846	0	7.732683816	45.50536836	0.88875617	2.324332506	74.05831468	0.091015514	0.03539642	0.850142966	0.043499154	0.303079795	7.870708539	8.086029898	2.547697362	5.342953522	8.436064245	3.865021432	5.42482699	7.058103685
DLC1	0	0.034068533	2.525584431	3.899496504	119.3206646	0.105820249	5.81894631	264.0132934	2.763219447	12.88874657	199.2162584	0.697138787	0.127325995	0.208386976	0.028470805	0	0.07001529	0.022833629	0.198822044	0.320474063	0.592135668	0.123181683	0.571471285	0.370766729
DMXL2	4.806782885	1.269529413	189.1662739	171.5681459	25.97865862	360.6813932	14.67200629	38.43662801	281.6091864	210.4025033	254.4406894	278.3185756	152.0709164	2.448224036	1.323709696	1.956376556	11.08655642	7.722759237	5.23269578	5.167809039	8.606339588	2.878787312	14.35530362	2.186477772
DNAJC10	190.4033017	200.226737	35.80015931	48.66610438	149.2262757	8.795426233	122.9433374	185.053032	73.38667632	71.16939855	96.25687637	62.98760293	16.38725788	24.40726394	57.61905124	37.41082963	57.01690574	51.12942576	80.56831243	82.86214064	101.839023	88.78869077	64.52950929	74.53204054
DNAJC5B	3.947300819	0.404345785	2.575698313	3.537013713	0	0	0	0	1.001994483	1.326410503	0.529207192	0.212727574	0	0.068719305	0.044159772	0	0.009006003	0	0.254098512	0.178656362	0.343916299	0.253690152	0.184988521	0.306874073
DOCK5	1.112289217	0.46439508	45.21848458	72.55779564	31.30551634	1065.308004	44.02302022	68.18696911	51.86587469	79.08379939	57.09092565	120.3453311	905.5236606	4.446228271	37.25250918	13.23289874	0.204088965	0.421754091	13.68534773	2.705580719	1.85739464	7.019478752	4.14033585	1.29768355
DTHD1	0	0.031618648	0.115755953	0.082256133	0	0.032426541	0	0	0	0.049536575	0.018468808	0.022723196	0.112167715	10.56603093	4.520630808	29.91900863	0.971688135	2.560697021	36.92540471	31.15518233	0.168280826	45.23211086	2.075273693	1.074059256
DUSP1	165.8375046	434.9165175	84.19624521	35.85544831	69.72063647	1629.780754	130.3823652	195.0670077	22.04937891	19.85462663	3.342304592	1418.737323	3799.280365	40.06576421	1.435758641	846.6842145	224.5779165	310.311238	261.3847142	139.5533988	921.7167921	1331.801612	892.5283649	1401.606254
EDN1	1.063422696	0.718755338	0.336744591	0.197414719	197.563085	0.958115039	10.55625744	3.102169666	2.137904253	0.021827401	0.095638741	0.397315252	1.349793815	0	0.131663972	0.046477313	0.277153352	0.164442018	0	0	0.672262909	0.055908254	0.267474027	0.324420888
EIF4A1	199.6043751	137.7296973	235.5844111	298.5539885	643.8741429	83.14826076	510.3192591	787.3904153	411.5942939	754.5514197	0	404.5498959	114.8410459	255.6833526	269.0792306	321.6688219	202.5016991	203.5332191	347.1012199	254.4038564	387.4028174	346.2601834	252.9184218	274.0205818
EMILIN2	6.461931668	5.210923379	190.948977	252.8852583	3.479734833	31.53443424	1.215146307	21.60396294	172.5802438	197.1305754	333.2154033	214.8273486	23.30058257	6.931961227	4.237105609	1.554215311	3.328662951	4.22721309	4.912571224	3.624884571	3.701375003	3.888528612	12.0406727	4.394791755
EPB42	0.820239456	0.446269688	0	0	0	0.251872277	0	0	0.011032107	0	0.07133075	0.093803234	0.289776878	0	0.018134568	0.265228404	0.095678144	0.117372188	0.331370074	0.1426817	0.537039266	0.243330253	0.438198768	0.24383394
EPHB6	26.15293945	14.7714125	0.347267859	4.772518109	0.419541941	5.508967637	0.891760596	2.700284576	1.039678355	5.71396875	0.225871653	7.125467808	5.143139708	3.335409527	0.994771411	0.841307884	18.00262867	12.58730659	10.00737623	9.436207456	34.37103416	4.865177298	33.11363586	55.16866246
EPPK1	0	0.453976064	0.109345683	0.126103121	0.340865049	0.863864651	54.6292746	0.228325637	0.010563322	0.027069602	0.018468808	0.065063871	1.997694846	0.075774035	0.157109558	0	22.04270655	15.11214793	0	0.345227102	4.314604175	0.1395983	4.957842516	4.833266654
EPRS	79.91255496	57.56801324	109.5480133	89.50411502	130.5968781	2.658769234	112.1673713	283.7507936	78.9776552	134.617591	129.6721431	34.75271531	8.412578652	28.07204817	78.30503811	38.06962281	114.9656912	103.9761669	97.27738019	94.21242073	137.9475474	80.11258311	91.33373274	101.383522
ERP29	71.31709846	70.77283953	23.46688867	43.23382343	43.44803893	6.360014195	37.00451084	67.87398947	35.67993354	100.7552823	40.5666877	96.45496333	16.5260434	115.8124404	25.49241115	31.24316242	78.13052798	75.39367266	61.12510497	88.37813812	104.8372443	80.45689302	99.27900533	73.54263225
ESPNL	4.000494903	0.255262181	21.95153801	35.30887381	0	0	0.099587138	1.411258526	0.00392969	0.100842013	0	0	0	0	0.025840593	0	0.017334428	0.103552341	0	0	0	0	0.006179343	0
ETHE1	3.15263939	2.268105209	31.12707112	32.8119714	21.16969722	0.32532894	25.94408906	25.42122991	12.29098539	18.94330755	9.795629273	11.76745105	1.495569538	43.07410856	10.46536854	11.93678934	10.21404673	10.37477792	6.098364278	8.139478131	7.890026713	8.096201168	10.5030358	9.257114549
F11R	12.3007289	11.15491586	43.60842451	57.31607338	138.6815734	185.5014029	132.1274905	1.89510899	87.46244718	119.8563868	112.9003416	38.65898886	87.56815114	27.66873403	9.565307853	17.04015527	22.49473104	23.21439106	12.15437881	14.34342052	17.16907204	14.27195891	18.02568649	13.99606816
F13A1	1.673568558	0.76726014	154.2290226	2849.901429	0	3.832460158	0.00753049	0	0.083923655	0.651991975	0.101330948	123.914561	4.201757836	0.06793152	0	0.030059403	1.516367467	2.545275153	0.041723621	0	0	0.040045119	4.184055817	0
FAAH2	0.836784279	0.14033306	0.085046642	0.05820144	0.094102661	0	2.744134852	0.031195648	0.02075064	0.043311363	0.181144037	0.019518935	0	0	0	0	12.67209297	10.90136681	3.48670236	2.57197113	4.296191361	1.387454727	11.57938265	19.18717821
FAIM	4.54860062	2.163208337	1.536982611	1.735604403	2.436618918	0.093529621	3.733266245	5.58697479	9.573358728	38.56446624	8.997701799	0.701745262	0.269958763	5.362903324	2.409390656	4.717500465	1.214511419	1.187880569	2.120768472	2.545853165	3.001187846	4.002799401	1.935757978	2.800225919
FAM102A	104.7669487	34.63495892	4.896256698	4.87922075	9.818617185	0.687831619	11.3408798	19.62914964	1.807073674	4.006623856	20.34705173	1.408242206	1.30635463	33.11640212	20.4609397	6.281926456	102.4966785	80.94113137	61.91785377	37.85270554	240.3288772	46.71001291	230.6895402	194.3994055
FAM111A	38.08623362	63.82792726	20.56347614	31.71796483	43.88366568	53.11798502	26.23955488	33.89831859	26.32595866	40.61932466	32.13853987	69.11074657	77.55251519	23.11751228	40.5297805	38.79721472	71.74979488	57.97192894	95.27414198	79.53504198	68.91325868	88.9966718	77.8623502	65.99647771
FAM129B	0.265683709	0.229761216	112.2306581	352.6910283	253.1994833	0.036183914	310.4628142	386.4389908	151.1492032	248.2148025	291.4604151	74.57765645	1.21015052	2.372399649	32.94483672	0.255918998	10.95203	17.79641292	0.584130696	0.69436047	0.300939155	0.294833005	6.466358668	0.787879298
FAM153A	0.261408362	0.815105605	0.008444959	0.045094043	0	0	0.065624535	0	0	0	0	0.023636397	0.046422827	0	0	0.303745466	11.9731524	7.298060607	0.435837795	0.859735649	25.95869421	1.330127812	14.92183948	13.30125639
FAM153B	0.137071278	0.386019497	0.048598081	0.022547021	0	0	0.052678368	0.012899717	0	0	0	0.018004946	0.014046824	0	0	0.284787274	8.045886515	6.483588263	1.08481415	2.210748812	13.25966612	1.203767301	7.136369101	8.666672283
FAM174A	0.986825205	1.665325401	3.125410733	2.698001158	6.187581448	24.17300941	8.89635606	7.455886288	3.362809731	5.211247668	4.845839903	2.243232938	8.924860082	4.163355267	2.425329799	3.312461762	2.188768573	2.000405619	4.107925938	4.871835344	4.45497422	5.252751024	2.613435005	3.605770361
FAM19A2	0.669427423	1.180943037	0.810716102	0.748530809	0.199998723	16.42749673	0.405331334	0.69856451	0.460809227	1.073389664	0.954265764	2.41041746	11.01482085	0	0	0.512683595	1.572041218	0.708241395	1.789398399	2.396927312	3.00546409	2.131144979	1.802240565	18.65448841
FBLN2	1.864180582	4.926712617	0.016889919	0.045094043	3.307009519	0	2.344172107	282.9087657	0.041852691	0.021827401	2.138916775	0.227037287	0	0.007574318	0	0.897658614	0	0	0.167812401	0.849938818	30.76582944	2.083532643	0.234815034	0
FBLN5	0.078326444	0.044066159	0.042093074	0.112735107	0.862741567	0.06235308	0.670212999	111.9769492	0.111662378	0.106025898	0.035165595	0.020936306	0.190988993	3.943426323	0.403944003	0.665160131	4.087538699	3.358737394	2.752733876	1.81601969	9.355697657	2.825509213	6.218760005	7.786929609
FBLN7	0.182462368	0.06430921	0.109784472	0.056367553	1.593039275	0	0.1460072	1.673949948	0.006465489	0.010117737	0.018468808	0.024496045	0	0	0.015217786	0.011374094	8.464878346	4.837778366	0.348670236	0.454719449	0.605750736	0.337041252	7.33344331	16.07252959
FBXL5	57.36257739	61.46480184	35.91591526	65.06921032	72.53249944	608.5488881	84.77163879	95.22340778	51.48747271	61.74971698	56.97049913	230.1327235	482.0815497	74.80477101	27.07828153	65.44723135	87.95285613	84.58058929	139.1482765	127.6053069	127.5891195	137.2277394	90.66313573	114.0167504
FCGR3B	0.318817232	0.141754847	0.218691366	0.238542785	0	2522.416794	0	0	1.11581298	0.020235474	0	2.53338014	1087.168973	55.41483157	22.585799	2.816424034	0.009006003	0	2.91605665	1.576698097	0.26124344	12.41681829	0.138364461	0.187012415
FCRL1	199.5170357	505.5400814	0.13511935	0.112735107	0	1.435024722	0	0	0.002752554	0.017477664	0.018468808	0.491531963	9.841639292	0	0	0.477007009	0.114367726	0.024369167	1.016394046	0.931917153	1.282059231	1.256402857	1.47190795	4.561058238
FERMT3	38.18414168	32.26153961	115.1350802	124.9196915	19.96475313	108.669743	0.266753992	2.210606448	140.0171121	182.126978	139.7227185	156.6378041	183.1136512	132.5197394	88.81476881	45.32020649	68.01958079	68.1498749	190.9126817	138.00511	118.9132573	166.5829344	115.5704627	143.25151
FGR	49.34566001	34.88928488	57.07820814	101.3190074	0.109389724	570.1565666	0.018097348	0	129.1250299	323.2256075	11.31835449	416.5537762	744.1470217	214.9350543	102.8169161	124.0278784	0.67598649	0.720924602	202.1926681	94.51566013	2.025073089	339.4616419	18.11860683	1.267936488
FLI1	70.33714713	74.10415369	11.58611858	47.31372762	125.1214013	149.131031	0.519305132	12.35949579	15.10994884	35.35731484	91.71360439	95.52888768	150.0320114	74.07765272	44.69663927	54.98119872	106.5332226	109.1266225	74.00526889	73.70936637	89.9616556	94.16640328	131.6871656	104.7737056
FN1	1.529397673	0.778148942	1846.738906	1302.887744	3913.321538	0	847.6380791	21844.58787	33.27027927	664.6746152	2.881607811	0.821206397	0.060895794	0.27251816	1.893799501	0	0.008667214	1.089938518	0.795288177	0.780490949	4.10060609	1.211797449	1.984725682	2.493351845
FOS	92.84938777	431.7095418	31.53823558	53.39982152	6.060329364	707.9053141	85.17628705	115.5410845	24.23920543	74.51594492	12.72158769	2154.625429	2126.480209	14.755493	11.03146842	894.0875172	189.4404396	265.0986687	754.926678	809.6150921	836.1881683	1376.525058	1726.357812	590.8860281
FOXP3	0.130704181	0.02853583	0.050669756	0.008225613	0	0	0	0.020004837	0.007589276	0.014551601	0.135871059	0.017175929	0.060350333	0.212095666	0.280093768	0	0.962682132	0.242156136	0.397644089	0.121554411	0.144308436	0.028432313	10.66806167	72.60757017
FPR3	0	0	153.8164905	320.7384376	0	0	0	0	32.87752149	9.38550572	6.010337036	1.824033701	0.063662998	0.897016993	0	0	0	0.304448386	0.084699504	0.089328181	0.026928948	0.145063577	0.371177283	0.048766788
FRY	5.31367418	4.590669976	24.31119021	31.98169147	36.35205492	386.9108058	2.127349907	14.23015944	10.8474324	13.48728498	105.2540576	52.24290496	196.195653	4.703688001	2.28261522	6.816027756	47.19855951	56.9407655	4.968550863	5.672339509	2.066067998	3.085077323	25.74384292	16.69085805
FYN	19.12903393	26.60256361	11.29091072	15.75204944	64.76083186	0.340854932	23.2437766	52.55472505	7.449511692	26.60114066	58.20466084	55.91386402	3.911987848	195.4275896	158.7025324	196.3362223	210.863004	161.0821915	348.6266522	278.480605	84.71155786	242.7968657	197.3952315	157.0290574
FZD4	0.074567223	0.006617915	0.115755953	0.112735107	288.5724884	0	4.297514088	25.84899483	0.906144721	0.698476827	0.42673929	0.19720028	0.023597614	2.280588479	0.976794969	0.540350423	0.043674859	0.09747667	0.719945783	1.12165922	1.207512399	1.049298971	0.53601044	0.607790349
GAB1	4.304329959	26.06361623	6.513903178	7.246079324	27.55117765	68.6368491	13.36204018	22.69037432	4.276669137	4.260575046	13.91998143	13.61543536	25.13638604	4.980987864	0.932275799	4.435553622	0.089043661	0.158366347	0.174335118	0.267984544	0.310380609	0.065487642	1.146031531	0.076718518
GALNT6	5.94116838	16.1772654	14.59288984	21.21442501	30.64872436	0.531609016	19.36464236	9.480411915	49.58623441	76.6869025	41.04906559	19.52006206	1.084287915	35.34779902	21.22315181	11.5824601	7.323402441	12.5601859	18.82182019	15.35174874	12.51902779	20.35332856	10.43536755	10.24243088
GBP5	15.57204904	31.04885958	16.19531062	15.55463472	0.124781001	320.3013796	0.017602642	0.051992747	29.83941865	2.082214536	0.849031582	45.15705589	337.4707398	135.5216253	140.530138	129.8849776	185.7990905	202.1886255	372.9319155	309.642959	84.5518319	332.9526118	235.7559787	270.997041
GCA	22.80192895	24.20273642	19.68903529	41.48792673	4.226277241	703.560982	7.594077369	2.376735818	19.31850344	22.12669276	14.30358044	76.61797187	1040.725555	1.650102525	0.56528853	3.529533542	5.148467993	2.886775913	2.700254091	3.63203938	13.82733149	3.207790018	7.256618908	12.7451063
GCLC	12.37815906	5.901481196	12.60687562	21.64158856	17.96065913	1.284602319	30.31470567	16.85812107	60.22799008	131.1899549	31.62531406	14.08683996	2.804192884	13.4464121	18.62357206	14.1190876	14.3690317	14.7293206	12.47536272	10.10133653	8.41539858	12.42119461	13.10599705	5.984044429
GDPD5	30.51942623	2.73766766	1.40186326	10.76726647	20.96790882	0.211640498	1.504672097	8.144528578	2.217054896	13.16192271	8.386477898	9.293787096	0.519147501	3.147672356	2.702095915	2.392006363	26.2710947	30.87198642	18.12569383	13.75154623	3.103806093	13.61299862	22.46926162	16.14180683
GFI1	0.22370167	0.204171036	10.72321056	1.367733848	0.040812372	0.736573694	0.046332385	0.064148115	0.357956751	0.53330375	75.35924643	0.422114551	5.365355718	8.872540042	27.36312186	8.67258728	6.188365058	11.27384428	12.57067441	8.342988299	3.434816218	10.62087566	10.23495351	1.636358632
GGT1	2.237016698	1.245531366	6.398147225	7.692290367	0.849370345	8.5213733	5.462991831	0.634502418	10.78012369	12.01757304	28.19160688	8.516339653	18.71023257	2.245151391	16.59313853	0.514462022	8.07999175	7.410560247	8.946991993	7.009637712	1.63881019	5.26955704	11.31888557	9.864904898
GLUL	33.09060421	52.57961107	419.8073767	354.984567	119.7568337	2547.786365	184.1190626	182.4978565	658.5229224	285.0018775	1595.655438	677.9655406	3740.980554	90.82256005	24.41299899	48.29427722	101.0695414	129.8701306	112.9691565	78.14225901	5.375115812	108.6333423	56.33776862	40.2745359
GNGT2	0.326760452	0.599376722	0.14356431	0.254994012	0.465539226	1.278238147	0	0	0.894116169	0.538409221	0	1.899515481	0.755884536	12.51034173	11.60436271	8.59410962	0.399171927	0.58038637	3.007280785	4.298965905	2.202638478	7.536536849	1.387102125	0.280518623
GNS	22.98881145	17.95028997	592.1758862	668.0925367	296.8828784	186.4727804	101.5755005	258.0188384	683.1736223	927.4475154	1465.52441	229.7376901	168.6671119	45.59085396	25.84069835	49.42338257	48.38156205	46.78917473	72.96862258	73.29377271	60.29430792	79.3116351	63.33048222	49.74212377
GPNMB	0.039163222	0.013235831	251.3614264	369.2477804	0.252934991	0	7.547774362	82.37256648	488.6477299	1384.18268	780.7333817	2.385935563	0.271372557	0.787063372	0.271929881	0.285933232	0.009006003	0.079183174	0.261502677	0.503211743	0.48341322	0.450103238	0.681509449	0.324420888
GPR146	0.547387105	0.90534315	1.156959438	5.609868261	11.83747118	0.029685299	0.463323853	1.210845151	0.60208339	8.064554376	0.133674591	0.242150584	0.056083858	0.115682917	0.125672805	0.062976765	3.499691921	4.061700915	0.747527969	1.105374406	1.342029111	0.622790955	3.759942248	9.303867652
GPR15	2.37886704	0	0.024299041	0.00970024	0	0	0	0	0	0	0.018468808	0	0	0.836063663	37.92466595	0	46.12789504	26.15614609	3.066390238	3.313529594	0.377005272	0.671727683	8.896040959	4.301285548
GPR34	0.332887389	0.092879016	0.084186148	1.653348271	0	0.32115058	0	0	2.044193554	45.26652204	86.3451212	4.494512553	0.785174008	0.398234127	0.22312059	1.5147669	0.017673217	0	0.927836207	0.95051107	1.664564194	0.971522213	1.222400284	5.559413833
GPR35	1.581340525	1.917285371	6.924866707	14.18918292	0.116576236	0.619412905	0.240850896	0.128038877	3.733534314	1.234363915	0.114107549	18.2261966	0.827618968	5.983274432	7.314618807	2.029358277	2.338482732	2.647358439	2.583334868	3.796447703	5.481327825	4.596845682	3.082743682	1.823371047
GPX1	17.06898412	19.80451451	187.0510969	211.1257249	134.5443665	9.945770447	83.76619435	117.7354487	143.1723622	335.0509166	150.7743343	185.8688486	10.81950586	212.59566	18.37198288	20.54894254	17.44913929	17.80082009	3.878956375	6.429927824	10.71040918	5.42109022	23.18407171	14.4614407
GPX8	0	0	0.109345683	0.225470214	39.9272202	0	19.22341364	200.7335963	0.081794821	0.040470948	0.018468808	0	0	0	0.655214649	0	0	0.015222419	0.254098512	0.334496121	0.377552385	0.224013592	0.5214722	0.370766729
GRASP	21.65726189	87.46137022	18.67880152	0.781433262	20.8733104	0.324454379	0.449595717	4.734867992	0.786981226	0.03962926	0.684295666	23.97968335	1.203478297	0.513050557	1.910874635	8.607560969	10.38117886	11.55618392	0.166894485	0.456557583	0.56520672	0.168030612	2.558625869	0.556150093
GRIN2C	0.25319588	0.257932528	0	0	0.050127146	0	0	0.018770162	0.015178552	0.01981463	0.495564279	0.364062055	0.060895794	0	0.119143645	0.010890321	0.061348076	0.00761121	0.584130696	0.570696979	1.212233126	0.760584566	0.960293577	0.37402483
GRN	56.70834579	19.56649839	375.2011011	414.8094524	154.5924789	137.7155181	165.4575965	195.1395639	433.7190836	599.9844692	166.2413725	429.7829658	411.9359347	108.7707991	17.37167912	6.319494078	11.11111782	10.4016863	29.24471604	30.95048336	20.41005562	30.6731763	38.44971475	25.15316983
GRPEL2	6.279257822	4.155749495	5.093261936	4.779968533	36.3243149	1.847063361	23.05110294	31.13517174	5.838323901	8.359894522	9.898822001	3.880065952	3.664145369	7.843602552	6.588711813	4.916741257	30.11911445	21.4465166	13.38022031	13.34601582	35.55032238	9.913303586	25.51075643	37.77650785
GSTM4	5.355419385	3.555089021	4.534943197	9.2867174	1.029802829	0.272683946	2.549203565	11.61183264	7.500046296	11.10395523	2.847190823	2.642228592	0.560838577	14.92876397	1.840920704	9.698617809	2.601406962	2.005211683	7.750004604	7.495855357	14.95913294	10.54152009	6.523678345	10.72869336
GZMA	0.22370167	0.020306025	0.263081712	0.338205321	0.008226952	0.024703891	0	0	0.003712935	0	0	0.168036145	0.453806445	493.9632579	371.805776	270.9624164	12.03269411	33.87879385	149.4946243	139.1265221	1.605632915	162.70184	30.95027651	10.75223513
HAPLN3	1.772371159	4.770383397	28.21460935	4.5816666	24.19253254	0	3.1177826	4.973864508	2.460086205	0.049536575	0.356972015	1.174660548	0.28093648	13.60403745	27.04103646	3.367598465	53.08464311	38.64936665	15.9801469	9.745011331	58.8113464	7.606182507	44.40975451	76.28525443
HCLS1	140.6547126	139.5908393	70.48485216	144.5432771	39.14560169	580.0281335	0.489947055	3.110904279	68.62697544	99.26029683	91.82574659	258.3819008	661.4541136	245.9445954	142.6882303	103.9859944	190.623128	184.0765116	468.0138584	400.9146278	463.210432	437.2881703	281.0712211	408.2755492
HCP5	48.19034496	63.42079285	28.26527911	35.849764	0.824759408	61.18140028	0.691551541	0.463539663	19.17813559	19.05176666	0.878391279	29.08331827	31.36655795	51.53223937	47.22085083	61.51729258	52.58852604	50.54199861	86.9496401	99.45684667	81.86687961	117.1312759	89.01402205	53.43879762
HHLA2	0.760256477	1.105973359	0.595326497	0.715628356	0	0.022320415	0	0	0.019961561	0.080941896	0	0.023636397	0.03539642	0	1.290329963	0.272668893	0.266792195	0.132461641	0.13254803	0.089328181	0.584390816	0.104778817	0.364295509	0.607790349
HIP1R	165.6675492	223.13986	0.641816914	0.562613923	104.2581451	1.295248742	49.19918984	15.23300327	0.118781745	0.535723194	1.10683361	0.807213332	7.766885696	15.12482541	32.75371158	10.80113887	31.24370867	19.67293101	25.44922167	34.2925588	50.73519841	31.56040667	28.98675745	34.15688488
HIST1H2BG	0.671105009	12.94360221	10.26018675	5.597038514	48.25568831	3.273536718	14.18768987	1.889042041	7.975689718	3.773915905	9.065082835	1.892398056	6.576745705	0.405522196	0.147799062	10.01496302	50.01314036	62.39556882	1.566940822	0.491304997	0.25170159	0.593552705	0.694574583	0.695187616
HIST1H3H	0.243283158	4.60869772	4.167285478	4.96652291	57.09945606	1.297061625	17.79595376	1.288408951	5.32407412	1.275869493	8.077533558	3.08106914	5.907499676	1.318890951	0.188219266	7.176174882	22.29120416	30.98095823	2.054494458	0.460302803	0.117157246	0.022105686	0.515054851	0.958981479
HIST2H2BF	0.22370167	13.14975936	7.303148313	5.771642835	34.13230564	100.9348077	24.26182026	6.792928932	6.458919437	5.95988352	6.61400319	4.140399442	39.87152083	0.319254198	0.251411866	4.850291518	27.32976642	25.80171125	0.762295535	0.402764952	0.209381563	0.404259602	1.134788183	0.195067152
HLA-DMA	235.5547745	282.3937183	52.06317469	161.6415267	0.333932296	3.67883174	0.358444047	1.773986738	21.72848189	52.29847126	5.589899938	151.9192827	5.347691791	80.97990744	32.13085141	22.98890549	3.058567952	3.122125065	38.19947624	16.38933724	6.557378694	23.49500567	11.08394113	14.28866889
HLA-DMB	324.7559786	431.9338288	54.13218975	168.016377	0.326502474	2.590497483	0.033195713	0	23.16364285	69.86664302	0.735335214	164.446581	4.965713806	59.16640481	21.38734193	22.03222142	1.867884153	2.203774393	29.02679714	12.43210583	12.88535279	20.7118818	15.94116389	6.193382077
HLA-DPB1	469.6989394	513.8884911	386.6098868	445.9598499	2.917438453	0.2345447	0.172713841	2.729033699	20.25833761	11.51229998	2.702385872	263.3352835	4.636430042	28.03648811	14.28308153	93.78571453	16.56502879	26.28204097	104.6428418	84.09033443	29.56633517	117.8657178	42.7636787	39.21615759
HLA-DRA	1557.110134	1655.27229	2261.467232	2948.783656	0	7.901426899	0	0.062094623	157.4591754	95.31827721	6.895373205	1483.025804	29.63097148	62.88471666	25.59442381	71.83531142	3.842202604	9.318760642	111.6180593	39.42300039	1.465212442	57.57028242	68.04907745	32.13608353
HLA-F	124.608489	109.2731076	97.45598923	39.69680972	2.361358281	272.3548662	0.690491635	0.558814189	62.44602257	33.84549688	4.812981151	146.7622908	153.5817451	387.9018728	76.55502379	165.6810466	194.5984973	191.2908961	152.0638067	155.7725296	146.4903544	168.4351358	131.2534951	126.0485256
HNRNPA1	497.7963215	547.5502362	174.3820655	174.1938126	237.7366333	11.67357703	156.7821666	354.2831485	123.8417878	122.0383056	9.600145216	334.1832982	38.06224475	128.8686678	281.2402496	485.4551325	581.5830092	525.0080835	716.3865836	592.0671853	1399.581838	644.2841162	884.6901267	790.8510011
HOPX	3.823494184	3.250808851	1.154204433	2.031726482	1.352576705	0	4.067556547	1.018601065	0.889038701	0.153341381	0	0.20661356	0.21070236	293.5254169	164.484531	171.1795588	10.16873414	36.35356076	44.602551	38.21916966	3.384931144	96.63964736	18.50101744	7.022417473
HSP90AB1	457.6768726	346.3963187	305.2063552	313.5020585	836.8877848	6.645112699	595.3743988	872.0574788	322.2618373	435.3008575	558.9188149	143.7534556	28.43853721	176.9903388	842.6739063	281.1048959	294.6898831	266.6644031	463.9666671	379.7088468	844.9344163	453.0850415	430.6979777	538.9217743
ICOS	0	0	0.607476017	0.368609122	0	0	0	0	0.010153201	0.008070599	0	0.039330821	0.30253763	1.775397819	12.71050804	2.143061311	61.09219184	34.40764959	41.88390466	36.51080756	48.35606131	17.12434484	49.57425897	109.8396434
ID2	1.840925413	0.761136298	308.8474061	95.69678497	4.723660803	30.39686656	3.731339711	59.85318632	42.68706912	137.9098242	258.520789	164.7888307	70.21698982	741.5219129	169.6343784	320.6287733	23.23203673	44.82061653	154.766001	104.0852818	117.6326127	206.4370697	48.07827247	17.0683758
IFI30	35.12941034	17.36127079	429.9472259	515.3182211	1.116514097	153.3223592	7.529526012	4.117318938	381.1181988	883.3370942	103.9616011	735.8611803	44.83746214	60.9964613	11.34713224	5.23525581	0.735301834	1.804787449	2.583334868	1.655021239	0.601215742	1.796129336	19.93370187	2.363637895
IGFBP4	0.44740334	5.420666084	11.7123978	3.695791462	129.7335248	0	27.75151271	461.569663	0.395318988	0.087309603	0.018468808	0.121075292	0.018694619	11.40442559	1.316673241	0.954189646	2.02795947	2.407874481	2.712035374	1.305703111	0	1.005492228	7.017757168	0.882262961
IKZF2	0.903734989	24.68160174	1.473257585	3.257342861	1.472502547	0.422180459	10.05830006	10.97740808	1.06782144	9.731254246	7.664586915	0.482003246	1.431051149	15.72061685	11.93683036	28.86397664	23.75814044	8.337525802	19.77699642	33.99474884	16.0559796	86.99419305	25.79136744	144.5063325
IKZF3	179.5739062	222.2822683	2.186913662	2.739463098	0	0.16418129	0.029517113	0	0.038486586	0	1.654159984	0.850067929	1.420791061	180.0365442	158.2841886	135.2461339	186.7792846	182.9972876	183.3335913	172.3258618	130.1188908	165.0746395	118.8102271	120.4991868
IL10RA	182.1677265	103.3678599	472.9472545	359.4520956	0.033959846	40.56560234	0.019886749	0	150.1686407	60.8973289	1.740863208	480.1063075	48.11994989	262.3851092	149.7468248	96.46406038	423.3659647	474.03151	598.5869013	552.3649605	192.0351037	412.020695	429.6567391	680.1641538
IL17RB	0.379548156	0.101955797	23.94043575	25.67653544	0.012289201	0.022320415	0.85034946	0.161402478	0.251014149	12.53275342	2.89681108	0.07041211	0.243583174	1.208893097	1.655424096	0.008530815	0.211401024	0.735748123	2.41393586	0.390245475	0.613004987	0.683292059	1.226484342	26.16101475
IL18RAP	0.372836116	0.150347799	0.27360498	0.32693181	0	93.96713249	0	0	0.011106187	0	8.516108918	0.244085309	174.0706259	83.09117181	45.78506752	154.1988554	2.429644207	7.188239574	28.33198404	20.84579641	0.324461611	180.4069742	16.18266207	4.310163221
IL23R	0	0	0.523587483	0.131609813	0	0	0	0	0.012838299	0.020235474	8.266160361	0	0	0.187379751	0.742034444	0.69160707	2.393478906	2.005351078	2.286886604	0.787475663	0.38880709	4.525641782	1.225315348	0.880570981
IL2RB	3.545421879	0.906041296	0.736628792	0.591714644	0.010375242	0.330760343	0.078608465	0.133795813	0.010153201	0	0.330149291	0.601371369	1.997694846	578.0612999	553.3150279	293.7556702	28.5664146	25.90844615	327.4449354	259.0070615	90.0932622	386.8879537	89.48210183	177.1046995
IL32	0.167356856	0.061059719	6.755938353	0.873021605	36.50375385	5.437302849	2.730149574	5.989815199	3.276813281	0	0.035165595	0.469016168	4.636430042	887.001951	612.8828225	129.1430695	163.5521761	215.9929754	157.6681264	164.4431763	68.62125221	213.6734165	319.3930171	222.228308
IL4R	35.8668344	423.0749591	132.484523	79.96118675	39.78392806	194.6281662	34.08552591	26.10289833	47.67894407	41.65472327	118.2333453	51.88338343	224.3383108	32.79240006	102.1854767	24.04263127	77.76610999	56.98071099	32.00640159	37.90234409	41.61659222	28.93635613	71.08260745	40.69164847
IL6R	2.271466889	0.592946271	75.64994629	74.66274773	8.446754248	518.5085226	12.33343918	5.433730849	51.85782854	84.01513221	33.55349642	119.3997539	374.0107353	4.458133955	2.529838449	0.959121861	156.7131062	105.8654947	13.35155877	7.747616326	56.71881264	5.101678417	104.2820633	99.35048122
IL6ST	23.90169107	44.67151785	473.9902362	330.0445075	789.1871669	24.93600975	127.4004409	561.3016296	56.79733063	54.22445344	253.07151	89.39226838	24.80808565	9.652229878	18.68340235	17.63842274	204.7194683	89.32898686	37.84246243	39.36234077	479.6008285	32.87194332	157.7254392	392.9663866
ILDR1	1.338854846	0.567309629	0.312463498	0.008225613	0	0	2.314304533	0	0.122065235	0.11972125	0.035165595	0.198319313	0	0	0.184345115	0.1863666	0.009006003	0.042662664	0.087167559	0.111498707	0.263139063	0.131315996	0.028684384	0.140259311
IMPDH2	48.28825301	44.78163706	18.48938269	28.84722579	107.6510571	4.338630214	95.10585615	161.2428356	21.5954031	23.44350401	36.3449645	22.45520723	8.924860082	60.61213901	53.79869962	16.82691365	44.10071941	37.44657679	41.27383918	42.8656985	130.4776373	54.72670903	50.14912022	69.75049083
INPP4B	0.251035284	0.189087748	0.753270261	0.950623526	5.053762289	0.023952876	21.28287814	21.83047188	0.101131431	0.108665329	42.94442294	0.436875789	0.828762615	3.903314152	3.204480141	4.298689234	356.1290646	247.0757721	103.9979217	92.42920545	114.6329806	38.47587528	185.5469989	176.7796065
IQSEC2	0.278072304	0.316339416	7.820032403	10.24911415	2.662690382	0.079365187	2.079507515	6.727125453	2.113547555	4.378573559	1.102157916	10.4058115	0.453806445	0.687479009	0.460584634	0.915038058	0.263743097	0.406797603	0.861562192	0.852990833	1.110599605	0.752538903	1.504582459	0.575388887
ISM1	0	0	0	0.00970024	0.023883046	0	0.028400277	0.061694655	0.013633702	0.069910657	0.148599358	0	0	0	0.80264136	0	8.914218323	5.480722918	0.166894485	0.285363401	0.645329803	0	4.396006394	2.974774069
ITGA3	4.100242966	1.198301867	3.430585519	6.324556518	154.8024242	0	586.3835785	136.9775592	14.67079721	184.3156875	71.1747575	0.078709928	0	1.305410464	5.363679366	0.944964096	6.79518246	7.684630277	2.876529447	3.289211857	3.649673057	2.991478474	4.476114812	4.10444073
ITGAM	54.80937026	11.25789485	189.8818561	913.9372179	0	357.1352263	0.064460412	0	242.3976625	695.9343753	101.771978	286.2187911	707.0660758	66.0737158	113.534313	170.8588025	7.263297103	14.8719198	86.5138023	66.77562799	0.12365175	150.1034796	16.11290412	10.01070167
ITGAX	42.42875005	5.552140048	367.5753028	539.0229396	0.390309134	1114.287791	0	0.015523656	288.9983728	532.9203427	51.41132729	332.040684	1193.832627	158.8495489	200.5582175	72.11759586	0.061348076	0.478103635	3.963744008	4.626196587	1.379581506	45.21773869	8.95805289	0.958981479
ITGB1	118.782053	24.40689018	235.9527255	317.8574663	1034.265412	12.51324446	960.1927468	2689.574556	219.6921063	496.0248512	155.2359639	173.4187282	35.29966866	80.89993201	110.9575848	183.6067035	690.7909071	597.209024	778.2755505	445.7143407	38.47699719	304.9086656	466.4731461	520.8780627
ITGB2	52.34164651	88.71141547	224.7980609	980.7718719	0.113632107	899.3662974	1.136749771	0.116607533	776.8234382	1000.52637	10.04577984	1028.095214	1094.732414	890.5747801	350.8217807	425.7797326	299.7613018	337.7566207	989.8094644	726.72835	423.0683239	923.892766	520.7573062	415.822105
ITGB5	0.298268893	0.067233013	7.197915628	19.06097172	79.96626227	0.04690894	60.22778361	129.7631053	83.66431068	89.88762741	1.695311468	1.044263017	0.09134369	0.735800496	1.919864256	0.040008142	0.609217796	0.519363727	0.265096059	0.399508761	0.029289312	0.093710999	0.361627113	0.700554697
KALRN	0.083678428	0	0.067559675	0.056367553	33.8678618	0	2.385107406	5.926224631	0.297281719	4.91604813	1.8503812	0.141254507	0.037389238	0.17553823	0.089462221	0.723397728	8.441672094	2.311600935	1.948088589	0.747992054	1.933629046	1.892514923	2.116565506	14.33743567
KCNAB2	66.8068711	47.17145939	29.5282913	93.17152169	1.869618018	65.00308625	0.800171798	5.593978104	40.26630112	232.5030126	30.48935922	108.4710021	93.93111195	153.4807172	88.12266488	43.63516542	67.81930512	64.41863857	181.439274	166.4034511	143.7632012	199.2822957	133.3185716	134.2639016
KCNN4	98.57318805	10.84028106	20.66481565	30.57515667	0.175023558	0.082690086	6.986304565	0.323755373	71.66497491	50.90651069	10.4648491	12.59308412	1.717644593	2.513338626	45.36287206	0	17.30320802	15.48529022	7.385080942	8.161393256	16.87101073	2.730126186	13.95638006	20.71659097
KCTD15	0.147146415	0.092879016	0.27360498	4.515861694	33.67048149	0.089055896	27.67164835	23.71796727	1.16780565	7.846593446	24.52190501	9.992745259	0.785174008	0	0.217980703	0	7.911926796	10.87125439	0.127049256	0.05753785	0	0.027954127	6.79452724	0.973262663
KIF11	1.668433826	1.073677157	2.004670857	1.882676286	37.43114534	0.656725159	6.338072757	22.57330543	4.337401537	3.601914376	3.276574234	0.840145749	4.860600999	0.962750352	15.68547847	1.882587857	3.196960797	3.491597933	9.825142449	4.232681689	1.803855451	2.624121274	5.85051852	9.593589105
KIF21B	47.6834989	70.86003705	3.952240999	3.065275859	6.805740117	186.1551214	1.090687473	0.333726857	4.979702595	3.793276632	29.71528934	18.27184234	298.6046407	59.53857381	43.37169009	47.7430047	102.378777	93.75942071	68.51370137	58.7598186	48.02369491	59.90568295	94.5197723	48.29430728
KIR2DL3	0.069518076	0	0	0	0	0	0	0	0	0	0	0	0	59.26834608	5.546316323	54.78652343	0	0	2.789361888	0.695976478	0.033636086	24.11086235	0.096424989	0.092691682
KLF16	7.029798391	7.049174828	4.966982714	7.394826344	7.525010867	18.34900129	7.966666275	8.675693485	5.344561192	8.73965125	9.69991431	8.555283232	10.3755018	6.639362922	10.07871047	2.391511092	3.901715447	4.414821152	1.307513385	1.281896252	1.385991152	0.907564139	6.308017437	1.946525326
KLHL6	46.93712184	38.85266018	26.54250739	47.69608037	16.99552878	26.90479834	0	0	77.91840796	110.0900838	64.56759439	30.76746064	24.95731667	45.93977514	16.65956653	16.10967109	66.67935915	50.58940086	13.89791795	24.03165838	83.98149665	15.17334937	69.94818724	81.28327016
KLRC2	0.019581611	0	0.021046537	0.01940048	0	0	0	0	0	0	0	0	0	34.88016546	20.52534533	40.43622351	0	0	2.78350862	4.71771428	1.063141268	24.67119357	0.011860672	0.115077777
KLRC3	0	0	0.021046537	0.00970024	0	0	0	0	0	0	0	0	0	40.66089874	25.5024745	24.77450782	0	0	1.08481415	1.940369729	1.28432538	4.760516953	0.014924536	0.187012415
KLRC4	0	0	0.059114716	0.01940048	0	0	0	0	0	0	0	0	0.014046824	16.15067606	8.003794948	16.53365638	0	0	20.2135745	20.18816896	27.88125692	32.38778687	0.035826961	0.230155555
KLRC4-KLRK1	0.121641579	0.223675668	0.024299041	0.056367553	0	0	0	0	0	0	0	0.039330821	0.045671845	121.5064748	73.11260957	81.9899061	0.035346434	0.038056048	75.95002092	69.74244125	101.6317475	92.78567403	1.151704112	1.483066915
KLRD1	0.44740334	0.250313042	0.347267859	0.446211043	0.187687819	1.540108633	0.043145049	0.054138528	0.034813257	0.277404819	0	0.539368593	0.772575319	312.3937056	85.84819474	778.1474328	0.412102103	0.179797404	289.2860744	179.9358922	12.57119205	624.2094661	6.358848486	11.65526233
KRT8	0.039163222	0.10950197	0.052616342	0.056367553	6.349404561	0.052910125	201.6575706	13.8162903	0.053174105	0.069351205	0.134724524	0.077120519	0.056187296	1.060784298	1.887517613	0.548070381	0.116739247	0.103552341	1.394680944	1.131996266	2.295029775	1.093799645	0.627241735	0.829035396
KRT81	0	0	0	0	0	0	0.382055619	0	0	0	0	0	0	7.661194997	4.814012679	0.998744043	0	0	0	0	0	0	0	0
LACTB2	2.721843945	1.834410573	4.146475065	6.60586348	3.148803739	0.641540464	10.77224516	11.24309852	7.931004313	21.94470263	1.944252081	3.40193899	1.308623346	5.282777101	2.685316794	4.401166793	2.631756648	2.361336515	4.798216431	3.528463159	7.688909273	6.176375443	3.269761047	6.31166901
LAMA2	0.019581611	0.029903434	0.085046642	0.090188086	0.82136467	0	1.092217088	99.81133998	0.157030256	0.681065577	114.9183298	0.122480223	0	0.431377196	0.499692655	2.202362057	6.480876315	6.458966021	0.961107388	1.458652934	0	3.669773765	5.937025454	1.035699997
LAMA4	0	0	0.024299041	0	775.6388067	0	1.777578605	615.9446176	0.003659586	0.016241761	0.207054833	0	0	0	0.028470805	0	0	0	1.335155877	1.003488363	1.520933384	1.118213536	1.482926183	0.97533576
LAPTM5	1193.299274	1496.074345	82.59713416	314.1325741	26.42939234	1041.563839	0.230285121	0.516437888	659.8642647	943.7173726	1044.034724	1214.152908	1237.771832	675.799007	198.178058	251.0016565	307.319693	268.699384	863.3868923	684.0702651	916.027183	862.267267	641.7808445	731.5993537
LAX1	10.3978355	5.775203891	0.145794244	0.135803361	0.030385253	0.15505263	0.008351846	0	0.062171553	0.025568313	113.6571905	0.169289513	0.186946192	17.67345303	16.14185024	18.46384513	21.43315304	17.56642741	67.73204309	56.27675418	37.49283725	73.5310511	35.12453044	51.84919209
LCK	5.874483335	11.80976435	0.862615944	0.879333834	0.041147249	0.082690086	0.204169829	0	0	0	0.018468808	0.469016168	0.847293912	305.3679247	127.5761896	91.98520543	246.8327659	233.2820643	752.8091904	627.7934699	839.5063945	660.0130187	389.4739613	676.1027489
LEF1	0.227728893	1.583647106	0.481362686	0.533513203	0.023883046	0.034085493	0.401782247	0.644985837	0.011572314	0	0.310425692	0.13619735	0.453806445	5.088785931	14.06083652	5.5841859	170.1629104	91.71719742	38.90196571	59.93585667	468.1268645	49.31402611	180.0987502	278.9868919
LGALS1	16.75385633	1.942671927	249.9792432	265.1032906	564.1151846	1.136378974	149.5658176	1113.123155	222.2527966	330.4287685	213.8176137	128.9455695	13.11444859	411.0796885	256.8725109	50.52850269	19.35564381	46.50485565	6.508884898	9.505110697	0.263139063	8.025242478	17.70509965	4.310163221
LIM2	0	0	0	0	0	0	0	0	0	0	0	0	0	22.85605874	31.38303068	1.304300945	0.008667214	0	0.083447242	0.098543631	0	0.68331587	0	0
LINGO2	0	0	0	0.00970024	0	0	0.047412516	0	0	0	0.035165595	0	0	7.433974954	0.025840593	5.805596431	0	0	0.015255673	0	0	1.023408345	0.006179343	0
LIPA	33.60204467	30.64576539	325.0216697	2264.171833	39.42232979	1.616977423	34.15522118	78.06104923	605.5563767	6960.542641	68.19231455	92.09030808	4.095253906	53.04752974	14.48525312	33.73373994	38.57684936	39.58450319	94.52464632	81.26676305	80.87476315	82.44826551	65.88787841	62.42148865
LLGL2	7.994578748	7.415955252	4.118687396	3.641343953	3.541401234	0.568189487	27.97524607	0.185345547	1.847562407	3.110092994	6.401402474	1.997742318	0.828762615	21.6216739	9.270092761	28.63576841	16.57106924	18.04699092	30.61887065	31.36143772	8.362728063	32.99154897	17.18190332	10.70223331
LONRF2	0.151819262	0.167723795	1.621432205	0.246768399	0.028512338	0	0.639611659	0.235126342	0	0.262164964	0.083960374	0	0	0	1.513521307	0.322576503	0.784933598	2.126326207	0.296448264	0.445994828	0.406912228	0.275184149	0.462023865	0.926568972
LRRC4	0.167356856	0.127983208	0.320908457	0.574949045	1.176246492	82.41872256	0.321871958	0.188628224	0.230673643	1.951741047	3.144245207	4.217456005	102.5670278	0.2360533	0.238338376	0.091622805	0.088366084	0.045733741	0.066274015	0.147651687	0.247303501	0.241953025	0.335825136	0.115077777
LTA4H	90.1929008	83.28632177	38.88347697	44.69870619	68.70524942	86.95577807	58.56637302	70.04201129	133.4313685	321.2229975	5.95602011	298.6353043	181.1596309	34.66697846	32.79307513	34.98469114	52.32571115	39.48838189	46.92352514	45.49147247	97.27967883	43.74194675	62.2821104	82.01209608
MAL	0.208554228	0	1.093456831	1.018525206	0	0	0.523039194	0	0	0.03265125	0	0.018792855	0.141215652	0.544249205	36.95718781	0	61.503472	44.89156443	3.530286139	3.969781526	64.37037554	5.554339353	49.79967121	50.71745953
MALAT1	2459.848613	4166.817857	8086.902983	6948.002805	1889.747388	20394.37315	3902.923768	3655.418485	2343.006985	3294.445988	9119.994239	2113.830659	4125.796581	182.5516606	173.6007699	2585.851905	7429.508965	5520.412914	2003.860353	3249.473235	4457.978367	2597.88209	1807.293476	3633.143174
MAML3	0.139036152	7.082842303	1.030285047	7.370149504	25.80282291	58.62718547	3.267824225	6.863365308	1.506520251	4.136235201	31.76037711	22.17094046	26.10755424	6.920803703	1.385503679	0.995288806	2.231568356	1.883837656	0.667577938	0.763713141	7.282552914	0.065756872	2.645553447	1.158646027
MAP7	0.208554228	0.13971581	1.178606068	3.989422444	0.445510143	5.487764405	19.46133398	0.714904253	2.836845398	9.306856231	10.52671091	0.957806029	6.208696199	0.544557275	1.81029663	0.524357422	1.978637621	2.107560901	0.066274015	0.147651687	0.092214709	0.119575172	1.12550229	0.926916822
MATK	0.430795445	2.034886443	6.22977493	21.86434109	0.013345021	0.11727235	0	0	49.78275177	93.11048125	1.329893216	0.261071723	0.564862608	89.27006914	154.3856458	46.78344388	5.118654594	12.25467379	49.21041175	34.16248609	4.616758443	49.87035814	11.99170656	1.609304004
MBD4	79.12929052	68.95957373	15.43763483	25.77353784	16.78380745	59.84819294	14.28518285	27.90349583	39.0886778	54.11740248	23.43269876	27.40089357	75.41388222	20.48107612	17.87975296	32.3415727	33.39371405	28.88145887	44.81116911	40.36253194	57.61620448	44.10442807	32.49944079	47.3353258
MBOAT7	4.35127825	5.014427994	24.96119279	28.40230289	33.51221207	448.8926156	20.85153035	69.26421286	19.84266104	30.32374753	145.2790337	50.64983049	437.8601029	16.9311151	17.66429721	4.255862312	7.712778371	7.257139359	5.964661329	8.792435743	9.658558394	10.15406094	17.37239924	10.98396434
MC1R	2.175639125	5.318453012	2.322363835	2.360751013	1.769765241	3.68286847	1.65275517	5.567342452	1.216052996	1.870110078	29.03901735	0.961852052	1.89500047	0.553176565	0.732885041	2.584214283	5.506336581	4.366554627	11.46253401	7.916408199	5.356941012	9.885418703	6.48804296	5.839575977
MCU	6.526917375	6.151316929	6.435059062	9.270266173	26.27494364	26.10382959	21.62700676	42.72503578	21.59213143	31.90547615	20.09628023	10.84760111	33.58287012	7.013746066	3.367077428	5.837007724	7.471451531	6.674812124	10.63952339	14.22377917	12.12782662	15.81084819	8.36231262	16.76299625
MED19	4.21004639	3.823372157	3.511211379	3.627889782	6.605665849	1.753976243	6.356726205	11.70483646	2.353718864	3.358579771	8.108953204	2.66768812	2.117763409	15.14143763	5.173532712	12.56557336	3.671088553	2.939655482	4.923387295	5.608751615	5.332250905	7.369780022	3.462755145	5.423360039
METTL1	1.506211702	1.756330552	6.171956334	7.372875992	2.45813255	0	4.724803214	9.46114149	10.55741454	14.09445625	3.676359827	0.915846261	0.015223948	5.676229455	21.06570522	0.870426511	1.620656617	1.888776687	2.61502677	2.017906387	7.076419613	4.168053617	2.547177037	4.096410193
MFSD10	72.56593919	35.89553756	17.5560569	15.9568949	31.80987965	15.09031187	36.07520204	45.81823045	14.33064315	30.02560265	9.476393585	20.30194867	48.64648056	72.24533784	57.81729189	13.58609501	21.26562284	22.73227273	87.57788078	71.46341643	37.57931392	75.38208633	32.82919973	41.23620359
MGAT3	7.382155104	2.120681352	10.62850115	1.653348271	0	0.422180459	0.143967081	0.303056072	0.519596957	14.19718233	10.53409553	0.083745225	0.778721251	0.7935296	5.928909019	0.008530815	0.009006003	0.024369167	0.125170863	0.057069698	0	0.192933537	0.056824759	0
MITF	0	0.006854253	20.86764136	29.0813197	2.807442864	0.06235308	5.607692388	9.921098767	49.25220542	134.525582	107.1118448	7.985710545	0.121791587	1.358361964	0.036269136	0.005414081	0.008667214	0.092870054	0.392254015	0.163759171	0.269189084	0.221365849	0.438805158	0.231729205
MLC1	0.019581611	0.094494184	0	0.033820532	0	0.396825934	0	0	0.023537731	0.043311363	44.88265778	2.957313035	5.720553484	27.3472906	5.942239439	28.24181042	0.08938245	0.051809412	9.740442945	4.67563675	0.385784158	16.7698666	0.505673492	0.73150182
MMP25	0.34159334	0.21948607	14.01699359	10.67026406	0.051135955	637.4097891	0.357120523	0.044039412	1.212218579	0.104865986	0.594397433	9.652872378	668.3703682	11.93482627	77.95691981	3.098369216	0.533923178	1.29904412	0.927836207	0.870358372	1.070875797	1.104416548	2.179984496	1.170402912
MNDA	13.01850174	2.403874552	20.34147794	32.52490492	0	1677.901073	0	0	31.23706097	94.82291146	0.225871653	269.6638451	1946.749335	0.004802754	0	0	0.737814645	0.057885083	0.167812401	0.19975438	0.05621826	0.105127034	10.23414297	0.046753104
MPDZ	0	0	0	0	101.2982508	0	19.12811981	70.28344572	0.075924258	1.03395625	53.46000301	0	0.015223948	0	0.038899348	0	0	0	0	0	0	0	0	0
MRAS	0.074567223	0.027187279	38.88347697	52.63350256	7.383783458	0	3.834004886	46.19055638	78.45431139	180.5211858	0.673622618	8.099206287	0.129786875	2.073330277	0.426481758	0.278360704	0.026679219	0.18420457	0.338798015	0.223320453	0.551792444	0.318815191	0.605094811	0.115077777
MRGPRF	0	0	0.010523268	0.01940048	0.009526387	0	0.090898672	36.12173883	0.451430831	16.10862182	0	0.017175929	0	0	0	0	0	0	0	0	0	0	0.005830129	0
MTM1	21.70409619	27.2239811	12.32119576	23.54170522	10.45394728	25.69443577	7.717804131	9.25628584	9.751425708	12.80540849	16.59975016	20.56704002	26.29398352	8.136108347	11.80564264	5.710802627	27.93110854	27.73477191	18.54919135	21.35305823	32.92640365	10.84931196	26.79888657	44.64921411
MTMR11	0.139036152	0.027574226	0.430692929	0.368609122	2.449545241	0.04464083	4.791565264	13.45989054	0.552765155	1.935362875	0.325350459	27.46431127	0.076119742	0.452163118	0.454540195	0.135271226	0.205782908	0.185740109	0.208618106	0.238727711	0.43056198	0.594612779	1.326570712	0.654543453
MTRNR2L6	0.151917528	0	0	0	0	0	0	0	0	0	0.458935956	0	0	49.50617389	1.459362104	0.542266909	0	0	0.13254803	0.178656362	0.220274157	0.163525336	0.053230892	0.280518623
MUC12	0	0	0.021046537	0.016451227	0	0	0.146882406	0.205648848	0.036163774	0.05944389	0	0.073729794	0	0.169248065	0.313942919	0.112072265	0.07001529	0.080785195	0.261502677	0.373886407	0.117157246	0.418010863	0.267123446	0.345233332
MXD1	17.82350514	24.16883622	52.07161965	42.26320106	8.191981893	1807.213819	17.36015808	13.43030118	48.45999256	16.18962155	10.78815274	235.9866618	2469.856868	12.81756138	20.07922714	22.85240589	10.00385957	11.31509794	20.20083167	21.51527611	19.58991832	22.44139201	18.54626709	20.25313255
MYC	53.47496984	52.19242111	9.64983718	21.26292621	70.60784379	0.032426541	78.6193611	76.94328798	11.53099996	4.982986121	8.824669254	6.889195139	0.685077678	10.32388663	114.4135062	2.146200042	88.60272702	63.53706148	18.25274308	19.69007464	138.1740974	15.08223998	87.35951272	83.39302941
MYO10	0.073573207	0.574951344	2.557154236	1.192713926	220.6477965	1.013149578	72.65398782	120.4790925	8.278902167	3.47191625	43.72558014	2.056449223	0.859952484	0.708333598	0.719959416	1.609542579	0.054036016	0	1.821039333	1.705981667	3.906891474	1.756377982	1.928716752	2.664926915
MYO1D	8.198240163	3.346097171	4.374488969	11.72972455	93.75443385	0.116188907	63.20202673	40.37902889	18.20146329	3.881958108	153.7942095	0.464121953	0.318314988	0.884229858	17.02499755	2.396701386	9.731336841	11.88508081	1.821039333	2.214775303	1.217260392	2.732142091	7.48908015	2.384408293
MYO1E	31.09245406	50.23786435	42.37680626	122.3200271	81.47118784	0.074111672	102.0646418	91.66072938	89.00170449	149.8884489	2.67708006	9.277065323	0.953425581	15.32345181	69.83326962	1.725035286	0.2848042	0.161370941	0.274602111	0.324145097	0.236310511	0.411248805	1.610334609	1.267936488
MYO1F	41.00242966	15.90947666	83.38637929	153.2925292	0.208929517	1532.96768	0.10624948	0.520634781	115.7307016	241.4662647	89.8459888	416.8773692	1321.778502	185.3345406	76.98781007	100.7264172	87.45428092	138.9993315	394.0652918	311.5949614	9.149263232	351.2132553	176.2190586	123.7554657
NADK	42.77055792	31.54545894	53.83704145	42.12336564	43.90173062	501.5034766	34.90910461	59.42455433	60.20183958	72.06226835	22.28772888	123.2879179	392.0889977	34.65832635	28.97212102	19.5182156	21.10806187	20.53780377	19.81872004	15.33828278	22.39475384	24.50297689	30.53177545	17.99994496
NCEH1	4.484188946	3.691125407	37.69829876	48.37509717	19.28741423	0.271742798	16.35240143	13.89030519	166.6565413	479.2462935	15.55846939	12.33302173	0.745973471	9.201712947	12.82617073	2.762734015	2.908091133	3.064838329	7.80149653	9.113723786	9.172885043	10.34825156	4.154700202	1.901904732
NCF4	36.18681734	20.65313259	14.18536589	14.7570255	0	329.5630842	0	0	19.00301554	25.04569221	49.59564309	58.8224127	323.6950118	24.15444459	36.3298473	0.49652177	6.660318792	9.188512227	3.268783462	2.165558074	0.042864906	0.638536573	13.4869606	25.07310003
NDFIP2	0.078326444	0.065020887	12.80559444	13.89306084	18.91537217	0	54.2570711	45.52338428	4.614894851	18.90315694	67.2282523	0.017175929	0.274031071	6.74647603	97.20242655	7.298732045	3.863122417	2.352322733	6.479512046	5.940324053	4.583557535	8.679202152	4.130185477	8.241587173
NKG7	1.181807293	0.50387277	0.305174785	0.394572874	0	1.190477803	0	0	2.589777285	0.024211797	0.246188916	3.083991714	7.571320787	2995.038926	577.6544888	897.246823	1.761703562	7.614786872	267.9458417	259.8669688	2.373927966	399.7261006	20.40641823	8.093803682
NLRP1	184.1240439	258.0798966	6.139485483	22.50527795	46.14046686	438.6660396	9.944530642	40.72645717	2.503749327	2.486518415	1.323033252	220.1394528	379.8779921	33.58391921	17.57743345	43.24935856	158.7593391	117.9048306	268.6668263	276.9296737	501.4813384	265.6352919	234.5203523	327.3226811
NOTCH4	2.291048501	2.192659243	0.41040747	0.203705041	79.27473276	3.034601466	0.41122343	0.662171529	0.719487085	0.304745	0.432619266	3.462960317	1.050095802	0.160360407	0.187545131	1.078576927	0.25575346	0.236213431	0.804645287	0.71462545	1.174457449	1.183510623	1.353034842	0.97533576
NR1H3	0.75958764	0.813820176	28.41282485	24.10104693	3.850522721	0.820106931	2.534112213	5.363221621	240.875325	130.8647624	3.429258372	2.470484124	1.020004542	4.815565913	1.509915017	2.603569366	1.104406655	0.9947287	1.830518739	1.42888265	2.245503385	1.655843641	1.527925772	1.560537216
NRM	3.765529255	3.072882377	3.341118094	3.043847887	1.893735187	2.275135356	0.873656598	7.430176336	1.791489152	1.240063169	2.275472255	8.308629018	3.106744342	8.450063193	5.967213059	4.394834302	1.387516912	1.692287808	5.317221099	6.126025077	1.904798236	5.408935806	5.300688279	2.524667604
NRP1	0.069518076	0	102.6822613	341.1865436	285.14015	0	38.00911918	442.1340569	130.6500717	196.6230173	185.3308849	3.666087411	0.426270555	0.416180816	0.051773492	1.230021858	0.017673217	0.514557662	0.625854317	0.747992054	1.444290037	0.681124157	1.194976826	0.935062076
NRP2	0.457464633	1.36735227	420.9202152	128.9549913	226.1273628	0	23.05701081	47.69344433	146.2191891	138.241475	5.647781306	2.80698105	0.058994034	0.48904506	0.083495852	0	0.297198089	0.278610163	0.208618106	0.162072548	0.220274157	0.20896599	0.262480766	0.341367516
NTNG2	0.417108456	0.510530347	0.371578214	0.310407682	0.135797056	67.50177011	0.224674289	2.330058306	0.087781803	0.043694161	6.238288165	2.746072302	115.6674491	1.633488066	1.040384102	1.585525031	0.909803772	1.156033158	0.566589133	0.491304997	0.660016607	0.691110162	0.967450991	0.682735032
NUAK1	0	0	0.01214952	0.033820532	100.4558762	0.03117654	17.52444101	30.22456314	0.077416945	0	0.018468808	0	0.037389238	1.211758213	0.399484514	1.736870841	0.026340431	0.091400999	3.922020387	1.380908408	0	1.104462703	0.079645065	0.044716257
ODC1	112.7456416	75.11773724	11.36512994	12.40660704	98.84699397	2.80248649	124.6397435	110.7089003	29.1190859	32.08830633	25.61892755	17.31333693	7.908076507	10.64148203	78.5874069	40.20023606	41.60371401	41.46013771	27.31559	30.9522148	23.78407774	25.22693984	37.59694761	26.48036589
OSBPL10	116.7739398	77.78876241	0.211123985	0.465611523	23.71118676	0.036183914	24.11793652	8.943107608	0.071389567	0.20679125	0.16267523	0.27217198	0.151268815	0.025972776	0.04077181	1.226232888	0.165015856	0.089931943	2.78350862	1.951227373	5.649410224	2.676204044	1.236670751	3.568629764
OSTC	11.31817123	9.946791129	14.44932553	18.62446091	60.12293672	1.266436973	48.15448946	136.5387309	25.75465874	45.89068288	39.61006066	21.14345432	4.224983945	44.47458471	41.65779144	41.74273196	22.43293022	22.025361	23.69901681	26.49252254	38.19605829	35.43480205	24.91024026	25.71420708
P2RX1	8.760577445	28.63272641	1.883665055	11.33958063	0	68.22276354	0	0.027979079	4.640154987	12.72099241	104.2902356	60.26872293	101.7922017	0.257526816	0.386324264	0.044364296	0.071031656	0.045667258	0	0.057069698	0.067272172	0.02460939	1.104489607	0
PADI4	0.195816111	0.317588952	0.042224797	0.082256133	0	133.4134255	0	0	0.007642624	0.10117737	1.634592942	47.86509878	527.9313569	1.00618845	0.004588233	0.660784364	0.701113057	0.009146748	0.397644089	0.445994828	2.883283735	0.50851544	1.007185506	0.780268608
PALLD	0.22370167	0.115614124	536.0437978	413.0409455	21.41212366	0.044300751	73.95462038	102.7962551	4.227716742	94.28016647	29.7868655	6.403218646	0.141215652	2.199535334	0.354176711	5.386085268	0.283449046	0.739889357	8.681699146	3.251939825	0.721468684	9.447709851	2.471855927	1.611088885
PAPSS1	26.86597045	8.78727957	18.89981913	41.42972529	51.73418866	47.61257401	57.83466642	62.6987779	60.67328001	122.9075765	49.25736738	31.23707356	21.31573777	14.11838515	12.42154544	9.867018066	19.10661145	18.24355271	29.3318836	28.92994987	22.10987129	31.83783348	23.84047583	43.89010921
PAX5	160.0554573	354.654263	0.36448561	0.785719445	0	0	0	0	0.046699047	0	0	0.182157413	0.453806445	0	0.007608893	0.042654074	0.018012005	0.030444839	0.217918897	0.334496121	0.477928336	0.260340939	1.218342413	0.556150093
PCDH18	0	0	0	0	0.995858938	0	0.436732867	260.3082177	0.011869654	0	0	0	0.015223948	0	0	0	0.212078601	0.039591587	0	0	0	0	0.07532111	0
PCGF1	4.921436736	2.109577246	3.318869044	3.726202819	3.383767136	1.417624042	5.275915466	9.224172112	3.943980732	5.698536031	4.727226517	6.026026976	2.112238622	19.38741587	4.945424881	13.24743077	3.682804864	3.105898971	4.75649281	4.970940123	3.76698619	8.781830013	4.330833031	5.178499986
PCOLCE	0.653520904	1.112195975	0.284128248	0.477085571	0.201579058	0.306769439	0.413462266	214.5771718	0.11690397	0.232798578	0.156737371	0.64330015	0.456718452	2.278238105	0.429823418	1.321756099	0.931739951	0.944255377	1.821039333	2.593160772	1.852987731	3.75775826	2.362755107	1.589605529
PDE4A	3.058795347	0.863912271	17.13482262	19.17390457	3.576320159	0.10225648	1.20187177	10.03605304	8.226822299	3.333157378	13.27560974	16.23386933	0.422452334	42.90696302	69.6019687	23.52986495	0.557892089	2.046810619	5.382347127	4.257738452	0.602779119	10.40492839	4.419882432	2.270946213
PDGFD	0.531367418	0.11163266	0.036448561	0.033820532	16.54622305	0.047905752	2.415990641	12.52401487	0	0.03962926	1.502485392	0.068433866	0.107983505	13.41462621	5.524075654	26.67901808	0.158720162	0.36413494	20.87631465	8.709497671	0	62.83191266	0.866453773	0.146300364
PDGFRL	0	0	1.010233772	0.057579293	2.589021924	0	0.038438198	3.604326236	0.042374155	0.036379001	0	0	0	0	0	0	0.009006003	0	0	0	0	0	0.011660258	0
PFN2	1.112289217	0.943969512	0.692486671	0.123384199	34.00577749	0.187059241	65.04681288	148.7686306	0.280920589	0.035341966	1.382268222	0.045507757	0.208902721	3.176901802	0.262295463	0.489090065	5.057674181	3.254786155	1.754402375	2.608513134	8.928831349	2.280075953	5.059843867	4.171125698
PHLDB2	1.328418545	8.458901495	0.084449594	0.033820532	92.63498336	0.165380172	63.64855281	86.39522744	0.018492339	0.01981463	0.760716992	0.086760584	0.282431304	3.683820693	2.588721242	21.13922341	8.608776891	12.71916988	16.03831157	20.42593687	1.150794083	14.67553825	6.956064428	4.067520029
PID1	0.037954816	0.013735507	0	0	0.056384201	0	1.328467911	10.65977873	0.549568666	0.030353211	0.673368999	35.19254955	0.141215652	0	0	0	0	0	0.041723621	0	0	0.046715076	1.347332828	0
PIF1	1.565911689	0.14693835	0.109784472	0.112735107	6.298964265	0.082690086	0.767848518	6.054808924	0.953070954	1.719975671	0.109040826	0.20163498	0.429976242	2.031134589	5.492027057	2.473164774	0.185738171	0.08986546	3.588231418	2.403555472	1.282059231	5.081442859	0.532805834	1.46300364
PIK3AP1	147.2732972	165.175433	167.8351231	144.8307919	0.068748217	302.9559755	3.06470419	0.064748729	384.5698678	348.7667908	98.50496681	168.3260552	243.6453611	66.41709982	59.97726147	72.96701683	1.120724717	2.258455433	23.98191769	23.42730225	0.774238745	85.08478045	9.136771886	1.483066915
PIK3R6	4.769670389	0.402616614	4.391378887	16.83961674	0	5.402724333	0	0	2.092220163	1.55637625	76.63572867	5.697841356	7.987792225	2.037658198	6.079887744	0.739295557	0.415828777	0.405129099	4.639181033	1.230430724	0.926493865	4.891589259	1.476206679	0.341367516
PISD	25.01984994	18.85098939	12.45954986	17.93183696	29.69765148	145.6086628	19.13026628	27.55029167	20.66222848	33.95184852	22.44494067	36.01989937	64.97581173	19.2899691	21.51667353	11.19963585	13.97155372	12.52621746	23.62240849	23.31547741	37.41878861	29.64212118	18.55371898	24.66500364
PKIA	6.386182888	5.529501245	0.253348782	0.871915008	24.28093226	0	6.093656331	6.125222033	0.107131978	0.153341381	13.47777612	0.164155659	0.074778477	0.295088105	3.240126288	0.617229526	23.22760514	13.82271594	7.191323617	4.789955758	20.39253155	2.187044883	20.56672641	36.42066785
PLEK	145.1820724	76.75414616	192.0130419	184.9835779	0.072671136	524.0528139	0	0.020351682	390.9189722	365.715722	44.96630096	625.2567254	687.5309776	282.8523961	144.4447742	168.0833319	6.971970837	14.57988869	682.2169005	173.055994	4.580513697	599.4901752	52.87681146	10.16520368
PLXND1	3.953351312	1.409708283	118.9339802	154.5592736	366.6195349	0.158730374	1.839073295	65.62738516	113.6590494	145.2919372	110.5254419	63.1569031	1.966494594	20.21495494	0.765527693	14.82076176	7.34367355	11.97634884	23.90763491	21.80584219	0.09420112	15.04275111	21.74233954	2.444488729
PMP22	0	0	6.099059212	10.42799739	21.46083007	0.022320415	2.205502804	100.420524	1.555512492	0.859987835	51.19619842	2.13358615	0.24303005	0.351671009	0.190487958	0	0.009006003	0	0	0	0	0	0.092690145	0
PPFIBP1	0.704938	12.11797525	36.39998561	90.84274815	171.0253717	0.200535533	56.39241099	89.01315627	7.275536413	22.95524876	6.675104694	0.998207508	0.190988993	0.274330375	2.923629678	1.991992134	3.056591429	4.186557775	1.752392088	2.568136406	5.195253049	2.167286746	3.538678573	3.682488879
PPP1R14A	1.338854846	0.72382554	15.97786318	4.071678577	0.349094501	0	0.268458809	2.051535807	0	0.014551601	0	0	0	0	0.004588233	0	0	0.00761121	0	0	0	0	0.081432388	0
PPP1R16B	182.2422937	171.720277	271.5424194	35.32827429	196.2062847	0.259412325	0.046155586	0.025821894	0.394270113	1.964466076	0.076071699	13.25805187	1.37658875	63.49959717	170.1261484	59.47378127	109.6101109	120.5298917	69.78653755	69.24069706	25.78332205	70.11204655	73.95473273	50.86437764
PPP1R26	1.128122514	0.727518317	12.64210422	15.14032486	18.06792443	0.046475563	28.84564725	11.92540125	8.831110955	13.66753347	39.00689087	6.074884094	0.392587004	1.92953911	0.524934389	1.53595643	1.389408354	1.400057248	0.198822044	0.172451354	0	0.401717678	1.725147359	1.356393136
PPP1R37	8.451521216	8.675410301	7.423119312	8.307869419	28.27224491	3.99535428	28.81442293	31.06046685	12.91131415	21.08182375	17.30191862	6.448382291	7.751816088	2.614478528	9.433944496	1.211582972	10.23956829	7.982132284	1.293432255	1.337984484	1.390920103	0.900121165	7.100613294	1.496011107
PPP1R9A	4.608165015	5.852277476	0.050669756	0.098707359	10.15620468	0.178111791	9.062894607	0.652367232	0.351100358	0.803972557	0	0.067715805	0.464228269	3.70030599	0.805890995	6.667324333	0	0	0.041723621	0.049271816	0.222512675	0.072934195	0.055612646	0.038359259
PQLC2	6.039945085	6.10262166	7.296444921	10.90306983	8.188974415	3.994714405	11.06297998	11.42760433	12.16111327	41.6412275	2.498960473	5.200973849	3.945940282	11.53785325	5.185044945	2.087523475	1.74775702	1.288627765	2.583334868	3.592857713	3.157668761	6.10844772	2.760947814	3.567411102
PREX1	127.2875973	104.3774136	80.22711429	173.6426965	134.1421168	1388.123474	0.368554561	9.852143863	81.56035717	88.43269331	6.787055909	249.3730093	1814.015629	213.3700074	210.2279312	96.37953603	219.4991042	240.8082852	115.9132518	110.5635517	44.13240271	97.53527306	132.0850349	100.6930553
PRF1	1.194478278	0.30178105	0.873431282	0.688717044	0	0.226985784	0	0	0.018282684	0.009907315	1.272367778	0.776230102	1.403785568	796.1108668	1216.006152	471.3608277	16.92334858	36.49800001	967.2112346	617.2033972	56.49201163	1310.904033	74.39118736	77.17882943
PRKACB	53.49696157	71.3681603	6.545472983	59.35576892	58.83393786	0.296446689	15.88870442	41.73383621	21.13140112	78.67862875	143.017804	9.582224535	2.146576723	166.31962	59.68722476	121.9353776	129.3435891	100.8930887	275.876583	266.8164059	374.5532494	301.4882474	166.3599919	182.4365539
PRKCH	1.118508349	1.191581605	1.700932848	1.794544411	148.9669503	6.243394699	10.2838254	2.82888374	8.795764301	38.3372566	3.389722757	7.397676327	6.019667391	83.21116393	115.7352146	211.3236985	252.9566183	215.5091605	410.1698774	392.6382907	441.3139268	404.8138359	198.5410103	320.2230955
PRKCQ	0.139036152	0.079132615	0.452500544	0.446211043	0.576271495	0.17856332	2.237055461	0.054138528	0.120745419	0.064564792	0.337086708	0.479037065	2.928497885	34.85933156	42.72634923	41.2373562	93.29770603	91.43396135	117.1096155	100.4202845	105.2488316	94.27305759	69.82893297	113.9269997
PRKG1	0	0	0	0	1.295304517	0	1.256732821	60.3929594	0.019009742	0.020235474	0	0.009002473	0.028093648	0	0	0	0.106378089	0.249833829	0	0	0	0	0.02366973	0
PROK2	0	0.087564736	0.094709416	0.02910072	0	148.4938608	0	0	0.007788632	0	0	9.656625025	216.3449527	0	0.103847307	0	0.126084038	0.819205497	8.512300139	3.410092637	0	1.316969541	0.504141458	0.097533576
PSAP	252.9356708	150.364571	2263.754988	2527.467743	641.0902161	810.3392505	746.7039767	1074.821273	2083.044796	2447.597051	924.5697594	3879.690475	1175.957963	537.5521466	120.4490085	133.0517045	158.9543231	174.0749447	469.9638943	382.7193119	391.0838045	438.8252134	431.1963879	407.7391145
PSMD4	40.27937407	23.49641062	44.98629872	44.54992156	79.30236694	46.84340109	49.37862248	101.1120296	40.44788794	68.51938532	37.83264672	45.17103744	51.00073046	70.80925712	59.34767746	37.73233652	42.26708024	40.69460958	66.63959885	54.05329195	76.56563525	66.4137282	43.90714436	63.21572724
PTAFR	2.502650738	1.812147223	107.1834247	148.0774904	0.110650993	384.4178971	2.415367403	0.12961366	132.9933442	3.47191625	146.8689016	105.2615698	262.3929627	10.8909305	3.039770079	0.688900713	0.524239599	0.567969095	1.25920628	0.627766677	1.28432538	1.606296249	3.44910694	1.419292589
PTGER3	0.083678428	0.168076482	0.185789107	0.450940428	0.025932851	0.03117654	0.101233392	1.813732919	0.029668214	0.0217675	59.1249078	0.070352425	0.074778477	0	1.031179123	0.021616364	0.053697228	0.15843283	0	0	0.072154218	0.052389408	0.062175559	0.044716257
PTPN6	226.1676084	172.4759195	37.18923074	119.9628688	0.33170919	426.8934753	8.239973671	0.064959502	106.1702893	257.9567596	103.4943848	282.8920079	540.5787652	146.695307	77.40503482	62.89085332	84.71321104	72.99492344	173.2104854	148.3368998	228.1682274	210.7471698	114.5560267	189.5077382
PTPRB	5.005301477	0.104648826	0	0.008225613	346.9152876	0	1.07414182	3.210136689	0.099030327	0.129316249	16.37382173	0	0	0.351696418	1.155054683	2.422909136	0.017334428	0.009146748	0.130751338	0.163759171	0.296118032	0.293300794	0.250012459	0.139037523
PTPRC	583.8613583	760.2752285	217.3791566	400.801233	0	3198.501861	0	0.12829623	247.6688306	165.4121808	214.918832	826.3292509	2705.356929	796.3531364	349.2724781	731.8199803	1220.524986	1025.930325	2018.277661	1873.109299	1783.631749	1789.074827	1263.150406	1456.225057
PTPRCAP	85.81583801	58.48334485	0.425233212	0.698957663	0.342750034	0.356691947	0.272682388	0.153378111	0.172004481	0.333885321	0.188934038	1.552649791	0.841257865	824.5634273	89.45983845	118.7644814	71.56328328	75.07006869	102.7269683	106.5503011	76.51149517	139.8079027	121.7790264	111.5521564
PTPRE	18.63084439	23.47395724	137.1039158	456.0664866	83.32735356	598.2348833	13.2990681	2.791305923	90.62908638	158.7933188	3.640660391	419.414837	637.6425982	72.71082164	26.39026433	57.02585045	19.71944351	18.6540326	64.55089038	59.01145751	28.92783508	82.4199928	30.3562982	30.38951746
PTPRF	0.069518076	0.067651426	1.131624559	0.468859957	250.0507912	0	329.7447513	77.79925619	0.530529919	1.044886641	0.019567042	0.062808918	0.018694619	0.089945782	0.122244342	0	0.026340431	0.06856737	0.043583779	0.106824688	0.029289312	0.086274109	0.122990467	0.048766788
PTPRK	11.63267209	47.50138687	0.996505209	0.189189106	94.62185401	0	61.12850898	85.20770387	0.058487325	0	7.719048766	0.022182389	0	0.177440129	0.260708352	0.005687047	0.266453406	0.219322507	4.15027569	0.780490949	32.37854273	0.697925211	0.947594281	0.585201456
PYGL	0.298268893	0.178482014	79.40795323	72.9846062	50.18777997	519.9528904	72.43488108	49.67533576	33.33115706	67.77895655	63.30196663	113.4221599	860.1974426	0.110159779	0.140017391	0	0.753116341	0.188877669	0.653756692	0.729326467	1.29218792	0.535971521	3.343121883	0.48766788
PZP	0.167356856	0	0	0	0.255523275	0	0	0	0.015998793	0.023561311	90.11669551	0	0	0.95302267	0.059571823	1.636683607	0.035007645	0	16.56183621	12.26998505	1.789542851	35.49314096	6.805101048	3.522283923
RAB37	17.82350514	19.03049317	0.109345683	0.041128066	0.170643508	79.46374421	0.024024773	0.102589955	0.095121838	0.203722408	90.54220065	21.46453632	61.56640768	80.17140254	22.07344913	27.89799504	24.19726209	30.4999872	216.3648826	152.866128	113.3729048	197.0122771	51.12923678	90.93478685
RALGPS2	267.9045726	343.7186914	4.197144821	8.30857738	30.29407661	42.24628662	16.21201111	67.01171216	5.224356222	5.735389485	17.88427368	6.613794008	42.50591123	4.345663285	0.05694161	5.279747395	12.53519503	5.012836188	1.192932266	1.970872621	10.53040605	3.038531523	8.066397618	2.761866659
RASGEF1A	0.556144609	0.430441692	2.235511743	1.217390766	0.295448786	4.104532242	1.387834951	0.30470713	0.871664588	2.268432656	0.396630835	1.088687919	7.534198818	8.929701765	15.20727632	5.801976338	3.541757919	8.012583551	15.90807952	10.27317354	0.251801986	20.14701457	3.927917092	1.687807403
RASGEF1B	44.06922896	76.37731007	15.01680714	17.22443422	0.05704187	0.328362579	4.357960122	0.179710111	58.30870343	82.04472942	2.161979962	78.46702897	2.527175433	9.927957306	2.246825254	30.05018183	4.783428636	4.43205092	7.6653051	7.624813453	22.86799995	8.629041895	4.993778406	6.031150388
RASGRP2	161.4597854	190.1038918	4.205589781	3.841295063	0.570393349	97.38954193	0	0.373423625	0.221869156	0.212472477	13.69987484	49.01189267	114.3846781	30.03582394	2.300016424	52.6170005	194.2650199	158.7331351	73.16620688	86.99705971	157.9625909	67.3153852	165.8582402	116.6888664
RASGRP3	73.97173025	98.95216539	136.0482959	155.6759091	43.94067775	0.311765402	0.269649963	0.871998948	34.194794	64.40745454	0.525819709	2.125169822	0.542143958	1.361875397	0.470104564	1.907388107	3.348030111	3.928242028	9.596432863	6.962079891	8.347837001	6.060241248	6.072759926	8.170522201
RASGRP4	0.34759038	0.274658201	4.197144821	10.05992505	0	174.4563587	0	0	1.004747219	1.396931409	22.78916624	56.51838981	185.3123132	2.613783835	2.480024898	0.437302727	0.1424021	0.120376782	0.463918103	0.345227102	0.757846461	0.406994541	3.226853743	3.666733093
RASSF2	181.6507328	133.7301906	179.3118229	215.1326899	92.29725116	1180.001814	0.166160109	12.85268889	63.04287812	53.03651007	186.7211362	348.8379709	1421.065808	22.35385121	12.6482394	17.9292047	84.72320454	86.70614984	73.26667873	63.09255978	61.20826499	65.94573974	95.61837986	57.739877
RCAN3	26.68973595	31.9732594	18.98397631	27.85192659	4.193168578	0.470390876	25.79629782	13.76327836	13.94407012	33.17959779	6.282588062	12.82142089	2.953749838	2.217882255	4.320644965	9.078229501	303.9758088	237.5802038	40.27141225	32.58180556	337.5041473	37.40013117	220.1953475	235.3416618
RER1	32.29007673	27.105425	31.28567714	41.67223129	53.81481091	43.39083284	55.20800258	118.0816907	35.15698385	62.70284682	38.53433781	29.8294283	36.39532093	44.44017475	44.44749826	55.29454366	41.10403736	37.1522252	55.9440223	53.55224465	53.55231064	65.9441596	50.37375896	48.86432158
RGS2	117.3723544	55.77442704	7.520553093	7.58401545	2.742055523	1166.442989	13.70908239	9.068500866	5.919487085	11.59119375	48.88629732	514.2119574	2957.75259	10.74175139	2.973792231	99.8296315	16.3422487	25.55742765	73.85080942	40.55499665	18.05646772	93.92732057	35.87915944	35.68629764
RNF130	12.49306789	7.541008873	79.01104014	140.6991153	28.91790362	187.0904176	20.97456739	45.4899934	105.8125209	177.7332492	104.3639243	198.3880247	245.9630931	23.17840419	7.685361084	18.54731604	9.371689228	9.116800868	12.28142806	11.9105694	13.89782767	15.39742231	14.46954503	7.739755461
RNF152	0.024524402	0.025283124	0.016889919	0.00970024	59.57779748	0.185902251	4.809924244	20.49647468	0.007372521	0.069328884	0.054732637	0.801220115	0.423646956	0	0.105300393	0.296028779	0.035007645	0.038056048	1.192932266	0.984344579	1.693202569	1.039018169	0.715405973	1.074059256
RNF207	0.334713712	0.28627983	3.698892217	3.216214795	3.357822354	0	5.416396087	5.547368377	0.546171079	0.141367863	1.868618817	0.65738658	0	15.2904089	14.03137247	0.862524374	5.406678056	5.983135666	1.251708634	1.432366263	1.31240973	2.046705777	4.963017707	4.437777709
ROBO1	2.212722056	0.438972141	1.54542757	0.542890477	16.72956261	0	45.91557294	103.8486132	0.354574932	0.058903276	1.216466366	0.366127963	0	0.095178973	0.06990806	0	0	0.00761121	0.381147767	0.399487885	17.76415552	0.555819027	0.333675877	0.345233332
ROBO4	0	0	0.010523268	0.591714644	281.6659104	0	0.099587138	1.233249346	0.010881148	0.07618625	0	0	0	0	0.004588233	0	0	0	0	0	0	0	0.046641031	0
ROCK1P1	0.457464633	0.301980065	0.13511935	0.123384199	0.120747009	0.058991705	0.65241596	0.220053208	0.041709302	0.070683932	0.053634403	0.102254381	0.176982102	10.25206437	7.01598267	0.055315399	1.484070131	1.035789342	0.198822044	0.272831669	0.85604066	0.250956146	0.418406146	0.655838439
RORA	31.99173523	3.525223632	1.628035726	2.198334585	23.32534089	0.707900463	8.146116312	18.33002645	1.175783329	1.784564234	9.473376561	1.271018783	2.241773298	72.30086989	29.73021428	122.1950568	396.974413	406.5985708	179.1168547	256.7914261	178.3959911	250.9234391	294.4087041	209.8434888
RPH3A	0.074567223	0	0	0	0	0.176975116	0	0	0	0.03265125	0	4.116559929	0.548062142	0	0	0.026676264	0	0	0.292065348	0.334496121	0.578721392	0.332048774	0.621032084	0.467531038
RPL4	1165.42413	982.5029113	517.3659707	600.5191236	861.807036	12.89995848	982.481475	1574.998874	309.2704363	323.5791957	314.8686766	664.6741197	60.64534477	458.2580478	590.3355666	539.7244235	1765.450179	1556.752093	817.3702007	756.667271	2341.768051	716.2562729	1675.221628	1218.486965
RPS17	171.9877202	276.7649487	143.4742422	187.4699524	200.5944179	14.30722667	212.8047682	262.5612365	117.0695069	141.9375147	0	194.2941145	36.21147744	191.8546759	285.5289614	277.1357809	694.6579899	619.0013201	26.19385148	43.93049057	70.1788899	53.29502838	303.1724029	60.56835071
RPS20	494.6211112	537.4496349	165.3205475	195.7284681	222.5552832	12.49751068	291.2776711	331.6409653	161.6762766	262.028666	196.1359009	240.1881981	41.33380311	216.5764665	193.2278898	513.0620296	878.2907066	784.9474585	30.61859482	58.55351006	87.3678762	53.65680477	367.5270828	64.79980184
RUNX1T1	0	0	0	0	12.07249544	0	0	20.63169361	0	0	0	0	0	0	0.460621981	0	0	0	0.125170863	0.098434458	0.215331188	0.073654061	0.222450585	0.187012415
S100A9	3.163647919	3.01787245	17.72118409	5.587338274	0.003743203	5311.335085	3.899947885	0	236.9072392	153.8407867	2.314390831	1685.360649	11130.15852	1.522825021	0.004588233	0.04969437	13.02714037	0.603352965	0.043583779	0.115075701	0.085507571	0.081266701	24.20708722	0.208675867
S1PR1	52.4982994	67.64263341	27.41233821	9.409232857	180.2475655	0.217103481	0.3350496	9.536562847	0.043854296	0.346756024	19.85455199	2.156439532	1.02541815	567.4040216	1.122212958	53.73167644	217.8227495	169.1908427	205.5411041	157.3962553	137.2707403	165.1721501	137.2885325	145.8419033
SAMD1	2.013315028	3.65571892	11.68082799	14.9212625	9.119611986	1.341361055	9.88558719	10.85704138	8.117581368	11.12935599	3.272026012	6.376259403	2.299438165	2.657631805	8.333328869	5.354933184	11.71519758	9.245792534	1.126658251	1.31007337	2.412020042	0.826920525	10.05592507	1.917962958
SATB1	11.10985537	80.79227311	13.15724674	15.74382383	8.502070282	41.46676488	7.468442014	18.513829	7.056774102	8.540975078	25.45570271	45.76676522	53.34240568	51.23001857	47.91589566	79.90678798	184.8514395	136.3939773	63.75369311	79.27395268	434.5888398	161.5531361	185.8210911	137.057633
SCARB2	17.90718357	21.5678921	62.108348	57.07621251	176.9521988	5.502652955	151.8133259	293.0880141	333.7304424	583.3869561	40.08649866	53.88201979	11.39567655	13.83347401	4.414842159	12.50018985	18.96542322	15.51507666	16.93979018	19.19471929	35.17450044	22.32074104	23.04127274	21.82641846
SCD	0.502070567	3.071397085	322.8433531	359.5005968	199.9175068	1.077879419	390.0862601	472.4457994	461.6656074	427.2725863	144.7098095	4.295138729	3.477322531	6.174394086	40.6801428	5.27518023	0.672259815	1.08773172	10.27247229	5.821109187	17.02753813	12.79003007	6.128550163	1.072869336
SELL	238.8173292	175.2928872	1.542989084	1.406534809	0.608649073	1284.898462	0	0.044598033	0.103321989	0.061171825	3.557550049	265.8557207	1340.218059	136.1876649	2.50521941	124.9301344	396.1082159	6.004154967	246.6449553	304.8344913	1609.366621	257.1519952	354.6728342	1259.889968
Sep-01	52.88476642	48.27657686	0.36448561	0.48476096	0.025110486	0.204512959	0.051822701	0.062441806	0.005999362	0.03962926	1.316326605	0.828636196	1.073691422	102.46432	75.09295645	39.23668971	96.36330346	80.41227781	208.5643245	170.2276585	204.1554703	174.9936716	125.8511183	151.2462907
SERINC5	6.329896998	11.84265536	88.30271386	77.64066813	12.64622373	31.34924881	31.00148479	16.45913551	21.43493745	39.95141934	13.02158026	39.28528214	22.41484845	4.542092791	4.332724443	4.675137629	130.3116692	96.48982257	46.06044026	34.58024805	296.0477616	32.83290732	102.8878916	152.3387796
SEZ6L	0.019581611	0.064730302	0.010523268	0.52643925	0	0	0	0	0.006906394	0.017477664	0	3.567541746	0	0	0.004588233	0	0.008667214	0.00761121	0	0	0	0	0.177421406	0
SH2D1A	0.208554228	0.083437681	0.206541846	0.112735107	0	0.064853081	0	0	0	0	0	0.136867733	0.589940342	185.3094457	83.03644805	97.16421988	36.42074733	31.24046205	168.3641402	96.61362964	53.3188772	119.1222256	56.96963659	53.95308176
SH2D2A	0.245244025	0.278766766	0.097196163	0.07760192	0.051378943	0.02345447	0.28153771	0.056532314	0.017879836	0.021827401	0.819440816	0.07041211	0.112167715	159.1230843	80.09283274	51.43455478	11.4997873	14.27478833	46.65690639	41.12750474	13.15975887	79.50487414	21.07585685	21.50447026
SH3BP2	26.41655164	125.5564303	32.09084572	77.64156381	49.6867695	307.2136268	29.34752242	38.4152049	81.7295166	91.66527873	40.12062839	234.4559637	335.8691523	76.6805512	83.3209937	43.78525033	32.98858522	31.93015044	63.7556022	69.23103606	26.54395932	86.60046986	55.46502063	31.65185126
SH3D19	1.398878156	0.900719192	0.021046537	0.01940048	80.6186175	0.029685299	26.41079119	93.40454285	0.254332062	0.151766055	0.375466884	0.347042337	0.50930398	0	0.042453871	0.26164063	0.43437707	0.373414654	0.596466133	0.492172289	1.778842383	1.212069358	2.066296982	1.024102548
SHROOM1	0.334713712	0.032068272	0.610349571	2.204464361	4.694750466	0	5.973758768	5.829216877	0.835048761	2.090443456	6.283724824	4.141205881	0.076119742	0.61798584	4.642974905	0.419453952	0	0	0.208618106	0.106824688	0.174987964	0.15105381	0.36725305	0.187012415
SIGLEC7	0.039163222	0	18.12708435	18.73116355	0	11.19319283	0	0	14.88989798	6.603016768	3.322305159	13.83658594	4.755606275	53.26505676	4.220370832	17.03351457	0	0.022833629	0	0.11414536	0	1.912891148	0.578548064	0
SLAMF7	11.96601519	3.33244138	519.9967878	35.09046628	0	1.278238147	0.090469155	0	386.7676335	93.90749019	1.330502765	10.66001508	1.889711341	307.4834622	387.7560282	83.05721808	1.191220086	3.03239257	259.9851271	115.3172503	1.445222483	304.0545541	17.78360862	5.315579893
SLC11A1	2.091960697	1.892571041	13.82615415	9.368973533	0.054416645	800.3109697	0.264167545	0.237786486	161.8372339	20.16138594	0.811604128	358.806326	967.8547712	5.178711202	0.090765146	1.667630113	0.661221081	0.72379623	1.325480295	1.883300031	2.864140866	1.483011334	6.769102181	2.317292054
SLC15A3	8.1336149	12.69717243	84.27033384	84.16803082	2.725035242	116.3116226	0.161573151	4.213081776	107.9287558	287.0389233	2.51003974	84.75739985	121.7438634	0	0.004588233	0.089083455	0.452530366	0.351784148	0.130751338	0.115075701	1.150185316	0.073654061	2.574423436	0.046345841
SLC24A4	0.278072304	0.074462222	0.68401245	10.90716322	0.040084744	15.75929875	0	0	0.774678542	3.130711527	0.054732637	55.96057689	31.49109038	0.268152142	4.120640648	1.515729322	0.054036016	0	1.394680944	1.596651919	2.299635626	1.28595513	2.326590263	1.853137944
SLC25A23	7.494598046	1.425717546	1.999421008	2.522062415	10.7286754	0	13.33533161	27.37421639	2.422194637	4.028601617	1.341362713	0.073488134	0.053991753	3.638408902	4.7507853	1.907179557	5.713389562	4.621726385	4.378378102	2.118475434	3.986333831	2.592819849	8.516436011	2.828473704
SLC25A6	236.3035306	176.1094446	113.8617648	138.4499848	153.9776266	5.736346647	154.3626211	309.0372218	51.58028506	79.33982919	0	308.3630022	30.2956573	97.96925309	110.7441704	75.35554477	132.4230723	116.1397528	153.960162	153.1992235	314.0228163	147.6052024	277.0740315	182.1500923
SLC35D2	4.97208084	1.168886524	9.755069864	12.88131041	11.10411387	0.868413924	12.15301821	10.71132249	7.681734782	13.80946893	10.37782336	9.375439701	2.355522023	2.28920131	4.647936963	5.691381546	11.90790902	12.79220447	4.35837795	3.509808871	3.136851183	1.765158069	7.639732975	5.700538454
SLC38A1	262.5846993	463.6902918	7.924021152	3.443585221	195.9781122	16.19192461	344.5778165	165.8992738	3.069949294	1.450930673	1.967776132	3.239672153	18.52636765	197.3567674	147.1692343	239.5513964	485.943913	397.6293853	401.7552794	468.3921695	653.2425803	421.5914211	406.6271267	454.2887062
SLC39A11	9.105449169	7.041689812	17.24763701	26.69506064	4.728005104	3.544060106	7.519818465	14.23677571	57.2964241	121.775312	89.62921921	17.54582028	5.627080388	8.041880003	3.672642566	7.352465749	8.058789357	8.085950557	19.06769486	18.51678864	13.8562899	20.70346172	8.754042755	16.17657391
SLC45A4	2.085542282	2.247345507	10.67059422	17.68506857	4.419344837	271.2743995	6.853397235	4.721618878	4.111785804	16.8226208	2.609531504	7.459291441	277.631716	3.540395778	3.530170766	1.843376606	9.12048131	8.642306603	1.612599841	1.163169318	1.783875351	1.507618307	6.368478044	1.900179485
SLC4A8	3.17978026	9.817894057	3.403318638	8.128801169	4.639193701	0.551251191	0.726564968	6.649275307	9.082378717	26.83658069	19.20707431	6.116515691	0.579533196	14.73590185	8.49810616	4.928745544	1.44121414	1.844644967	6.267763286	6.742760365	8.421448601	5.566309041	2.465462691	3.058825512
SLC5A3	38.84991645	26.56195109	1037.784171	443.5250684	22.49045812	42.85169514	18.6900976	25.26167209	153.5555888	143.7123365	556.6397452	14.63923946	15.95736867	129.0312687	103.5508746	36.68193897	59.36801335	40.31945775	40.40216359	42.47446858	71.97806706	41.15753149	31.2337726	35.25838773
SLPI	0	0	0.008444959	0	0	14.07268197	23.60435776	0	0.016194461	0	0.018468808	0.07041211	14.02096442	0	0.045653359	0	0.036024011	0	0	0	0	0	0	0
SORBS1	0.334713712	0.304421576	0.599592117	1.431256712	2.642178245	0.370370872	1.204407401	3.134617086	2.489592442	7.26196951	52.78599892	0.288215794	0.185691307	0.47501407	0.466422955	0.641847626	0.880075455	0.749368521	0.931694543	1.426742448	1.65880015	1.425294462	1.187704361	1.251337709
SORL1	25.8607243	181.1386917	49.45936177	69.53132074	0.28024544	4805.679601	29.0381483	1.527535941	6.042146952	3.914380551	3.103508308	216.0827377	1850.080475	179.3686034	91.4162884	243.1141889	761.5933323	661.2956127	348.5005901	450.6939817	623.0812141	396.0990247	425.2861527	526.5837769
SOX12	6.011554613	3.672123438	0.371578214	1.291421286	10.69059056	1.227077755	4.961463702	13.57653597	0.501460129	1.000638811	6.158622468	0.98511634	1.098376069	0.914554582	1.656120105	0.525475758	1.780054356	1.019097867	0.479421574	0.738258434	1.756714301	0.448027184	1.900727711	0.278075047
SPINT1	4.38628089	2.786701725	69.15892033	68.47399458	0.999730427	9.616332681	156.4538371	0.209931546	29.10861246	70.25536987	2.78314446	12.24288245	2.028438143	0.522124515	1.376320344	0.011374094	1.668114359	1.952670958	0.958843149	0.402764952	0	0.479045644	2.401317304	1.496011107
SPINT2	28.51082578	32.07126348	299.6271595	251.9734358	7.039117904	11.56237424	228.6000885	2.243943955	12.4743334	27.98816476	55.41649629	26.88221708	28.74107484	5.923842098	0.417906115	1.317263894	14.83722988	10.86456108	5.463117999	5.032117428	64.56848192	6.921935283	19.41555151	24.58828512
SPRED1	0.416914842	0.35615794	34.55677386	79.38676464	29.72113753	0.310105259	27.51717584	74.56712855	50.76789745	76.28632517	180.3537639	5.774767643	0.561872959	2.832187264	2.501133108	0.407046996	0.308434322	0.336694695	0.21174876	0.526735782	1.172537411	0.340016447	1.25341835	0.230155555
SPRY1	0.298268893	7.727290625	0.084449594	0.041128066	14.1797168	0.194559244	3.555741388	11.14287831	1.82076285	0.96865375	20.51738282	1.277983103	0.878647104	5.922054918	11.67438027	2.288593507	1.041703425	1.503543106	0.846995039	0.82530291	0.682559308	0.060488256	1.014857322	0.728825924
SPTAN1	180.2094643	151.9697564	428.4548754	480.1521827	636.363044	55.9539183	213.8430942	544.0317341	229.8109886	342.132701	81.71293094	46.7300594	71.20132339	217.5347916	170.5939386	64.2455606	484.1992127	489.2342332	197.7831914	230.5878958	214.1131539	158.6115034	353.818119	307.6412584
ST6GALNAC1	0	0	0	0	0.012289201	0.02345447	2.548360317	0	0	0	0	0	0.023211413	0	0.009176467	0	10.82078059	11.27644354	0.087167559	0	0	0.069933765	5.203641442	2.10388967
ST6GALNAC3	1.087819563	5.868837428	0.059114716	0.06790168	46.27565668	3.578618339	0.759870364	1.110379232	0.220428895	0.860007646	0.019567042	1.744464016	6.499195759	0.082211378	0.009176467	0	0.607326355	0.124916914	0.427158839	0.344520603	4.750700411	0.017939433	0.489245078	1.028568283
STK17B	423.3435112	448.1207664	60.3614679	58.41484564	14.47750995	1053.996136	23.38891914	56.3869674	29.62395564	44.97619134	90.02007317	459.3043858	851.4949245	171.8718459	137.9138932	357.4192433	624.8791787	579.5027877	392.1603151	403.3351912	839.4444882	388.4970693	420.1192863	540.0217403
SVIL	1.876988054	1.443388291	30.28875422	33.14412143	114.5477862	314.5089372	53.12607246	51.70794793	2.792531191	42.13864859	15.34030862	37.07440339	285.022462	4.121669339	2.132881513	13.20986668	43.28572024	43.057799	11.27394222	18.06272302	34.8844675	14.39378904	38.83154134	22.53025606
SWAP70	243.0858773	205.1294304	76.58834787	68.71204767	163.4519566	3.90607262	22.53865671	76.40782392	36.95469968	30.34996403	128.6696411	37.86760341	8.206937841	11.09687916	9.090433812	8.922221817	3.610079265	3.777220958	2.702194329	4.251626845	4.260075377	3.665211394	6.916206635	10.19608504
SYN3	0.139036152	3.82897524	0	0	0	0	0	0.018652719	0.008454003	0	0.902040501	0	0.018694619	0	0.005168119	0.011374094	0	0	0.041723621	0.172613551	0.187173343	0.247407234	0.034324024	0.038359259
SYNE2	68.84894468	102.9683301	5.965414489	8.060560145	130.0615514	768.5663826	90.97580219	50.6307465	0.51500484	1.76048624	7.070530114	2.730682717	984.7846709	75.19721168	147.6965475	370.0618226	933.4770003	953.8809776	594.0802683	546.6781606	189.0794663	502.0874262	443.9413409	381.2587486
SYT17	0.784225085	6.945249751	32.41175417	21.87190573	1.137653126	0	1.248545172	0.061694655	1.795392874	5.429208597	0	0.925620615	0	0	0.016974798	0.322321244	0	0.022833629	0.530192118	0.501744182	0.874839424	0.505481203	0.292997618	0.537029628
SYTL1	69.78780886	56.413206	0.456027808	8.526511012	0.030033848	41.24966139	31.62119895	0.089197209	0.912088071	3.887616242	0.1681664	19.72212987	64.17654457	65.91040616	41.93737605	44.23574396	73.0202276	77.16534952	116.4434439	100.6423486	97.38332679	139.1067992	100.9538471	122.8164789
TANC1	0.298268893	0.206067015	0.684041711	0.446211043	174.8462233	0	36.04077787	58.48653251	0.31632498	0.308828665	161.9033695	0.150009849	0.042140472	0.48904506	0.046336159	0.402215618	0.826378227	2.328624825	0.261502677	0.344520603	0.276644127	0.387642295	0.956445831	0.185383364
TAS1R3	5.894064946	0.798545852	0.042224797	0.090481746	0.191688793	0.803534939	0.091965731	0.132193467	0.068783619	0.078649489	0.316765759	0.227538785	0.878647104	0	0.158042993	0.136489124	0.524239599	0.594073251	0.397644089	0.931917153	1.248423145	0.856094449	0.652525134	0.730365535
TBC1D4	3.131823378	1.79311405	176.592546	34.96708208	115.2525011	0.129706163	21.04297949	26.28789349	4.240323375	50.82452573	75.40186043	7.105220421	1.058881705	2.053735352	49.05318866	0.9048077	155.6646105	64.43336126	23.47848048	23.1577533	121.5539571	4.910957654	100.2613216	167.6098771
TC2N	9.455662351	8.613618469	1.190652994	1.464736249	0.072331511	0.265462674	9.386560583	0.345978587	0.415528499	0.553690798	0.036937615	0.426059922	1.383401823	47.53389066	36.12246514	81.12897564	236.1693033	219.2218737	333.3348975	257.6521935	224.0802825	252.8581626	271.7816916	182.3877872
TCF4	212.9699111	215.7523829	36.28799054	60.40339485	478.0424275	0.810366902	13.40365098	107.3525858	21.3089066	2.108737295	9.117233276	14.18746446	2.722838669	6.74281459	5.740860722	7.927741706	0.096016932	0.278610163	1.043090529	1.093219156	2.211767691	1.476962855	4.060209346	0.613748147
TESC	4.697735066	0.370084592	0.252558443	0.417110323	0.10211062	3.730163782	0.43121614	0.018499637	0.350211528	0.718619972	36.09432101	13.28826502	8.4721659	6.184579119	20.19112331	4.031314788	1.335174839	2.04166571	2.349373615	2.159917381	0.235552998	2.860802834	1.636617839	0.48766788
TEX9	8.968377891	0.857148472	0.109784472	0.106932973	0.358340184	0.200535533	2.096208631	2.093367292	0.070011566	0.130964405	0.396336883	0.14070485	0.197911329	0	0	1.6835801	0.342086813	0.170650655	1.651640325	1.965110055	4.062764292	1.885826502	1.179172573	2.340805824
TFRC	173.2143457	96.32409112	2538.461901	505.9986013	148.5750552	25.19010073	134.6881449	237.6213647	964.6155247	1699.161294	103.2157715	72.68080791	31.3384643	21.36794977	422.6074878	26.49174285	68.05851569	79.42809844	77.01253837	62.85040136	67.34776813	47.10773238	59.28006729	90.94980346
TGM2	6.18710877	0.327512879	1869.350878	513.4674582	742.1887559	0.02345447	83.70734886	84.60698577	171.2446205	992.7624953	0.511944874	4.130664122	0.355197765	1.957127985	0.321467887	0	0.044013648	4.95803504	0.917919665	0.747992054	1.674745969	0.839331478	0.659651703	0.926568972
THRB	0.1762345	3.992589122	0.242035175	0.727518004	0.173581494	0	8.951628264	8.402027859	2.103141194	3.126380736	0.350412358	0.083745225	0.030447897	0.006057247	0	0	0	0.00761121	0	0	0.058578623	0.120543246	0.078715191	0.044716257
TIAM1	0.372836116	0.283631622	284.0968791	214.6473787	0.486736122	0.11727235	13.98392461	6.337636403	38.68112108	102.9016434	138.2698396	56.84946506	0.423646956	11.07622363	77.41558618	6.986507164	126.8097713	97.60606046	11.13664116	10.62335901	12.81042718	7.077994789	55.25400942	118.7219071
TMEM154	88.76344319	79.25491371	0.616482036	8.595765884	19.45797089	1103.862649	51.29672402	8.844223735	0.599380168	3.652831835	132.5583941	89.96877336	377.1580974	2.150506407	3.385279239	5.625783316	40.48527727	31.52849132	45.93770688	34.55049472	66.42914516	22.32814544	41.32237324	66.78347019
TMEM45B	0.596537786	0.098342425	0.978663967	21.59223488	0.12830552	8.170351182	5.244382602	0	0.937135948	7.915151654	0.395787834	0.332670044	3.62221097	0.112598689	0.375750115	0.476117831	6.281671681	3.283562489	0.550546775	1.282235131	3.508705262	0.817819323	5.376384721	6.031150388
TNFAIP2	3.753976108	1.641132091	609.1499182	71.7720762	30.6715429	1019.667529	16.09187241	32.06912613	298.0540844	65.607245	2.201486357	660.4431466	1121.088057	0.930903166	0.174454565	0.548070381	0.035685222	0.277074624	0.677596031	0.446640906	1.21130068	0.441167458	12.44965447	0.536434668
TNFAIP8L1	11.61189539	7.653923686	9.355130664	10.68507166	60.61418129	1.686180113	1.326551312	5.756787625	16.79209588	52.58802294	13.20757316	6.200866049	1.835803475	20.18260419	15.61919035	6.099221908	11.57612716	9.844206468	9.51298562	7.249769143	24.1465319	8.077698831	16.32291077	18.12122386
TNFRSF11B	0	0	24.36370787	2.212689974	0.486736122	0	0.865862181	13.07338688	0.010877911	0	0	0	0	0	0	0	0	0	0.166894485	0.106824688	0.301586664	0.140145228	0.095909921	0.185383364
TNFRSF13C	375.120999	300.9399282	0.157943764	0.281837767	0.040837772	0	0.017703032	0.031122217	0.011248862	0.009907315	0	0.474010637	0.154515064	0	0.35828605	0.55330414	3.113196464	2.240826767	10.72160976	4.781140174	10.34926017	7.258395405	3.909385441	10.93238886
TNFRSF1B	46.89795862	14.82901473	178.3997673	73.81665363	27.66857401	545.8234277	0.13278285	9.764464372	255.6148237	86.82030128	1.331270211	607.621854	645.1148133	220.4886374	463.332922	76.91088921	84.71171152	99.32941294	93.31381279	125.2599002	18.78944303	151.0189565	158.0027568	334.3314451
TNFSF9	5.144337629	0.589571328	4.672331197	0.261906482	0.362944276	0.023952876	4.707876642	0.648068298	3.960517598	0.480202818	0.102527857	2.274728416	0.028093648	0.234464279	12.73974094	0.469328218	0.131024577	0.463147148	1.418603119	0.738258434	0.026928948	0.732037866	0.225398288	0.146300364
TOP2A	2.354342638	3.016185266	2.094130424	0.679016804	121.9038751	1.077879419	12.50584558	94.10247759	6.977121707	8.761960251	4.695733719	0.778731761	13.19840117	5.323203873	58.13960828	2.763939977	3.838673428	2.32648451	5.674412475	1.404246742	0	2.295995032	4.978799139	12.50564661
TOX	5.770000313	0.448938838	0.185789107	0.509988024	1.970057586	0.255615596	0.283074919	1.949506488	0	0.257590189	22.30637843	0.235250603	0.878647104	44.6134145	12.80586868	42.19789782	8.441192016	6.240308344	75.63665695	26.93689741	5.229081355	50.75725292	12.38667351	41.98933202
TPD52L1	0	0	0	0.032902453	0.872533281	0	29.26533703	6.637752445	0.148577661	5.181324544	0.019567042	0	0.056083858	0.54165963	0.023205555	0.423035236	0.187432114	0.118841243	1.877562951	1.783979312	3.512972764	1.068704606	1.095367254	2.919787988
TPPP3	0.121641579	0.029497434	0	0.008225613	0.077682795	0.504650075	0.096776853	1.034662619	0	0	0	8.696389117	0.181051	0	0	0	0	0.042662664	0	0	0	0	0.317742026	0
TPST2	8.655072113	13.88174099	10.32332636	34.36795053	43.24046733	26.45664211	20.60857863	29.84971887	18.82490868	23.98779382	56.51823798	23.26250739	49.78446405	137.5877166	37.53293623	89.28193055	20.54765697	25.8661631	247.5122838	135.8887691	107.2699116	228.7297824	39.14724546	49.55829001
TRAT1	0.069518076	0	0.211123985	0.358908882	0	0	0	0	0	0	0	0.14070485	0.30253763	0.797091183	0.531318155	2.612260467	128.3395459	112.2113113	71.0553268	51.09431687	72.30555996	38.97304151	103.0732512	121.4293021
TRERF1	10.70578371	0.482081453	20.54142004	38.13394319	0.312279802	52.66869508	3.091606519	16.12898243	6.16700334	11.35210093	55.26744414	17.68695733	31.36957106	44.48268736	25.42484015	22.12209414	46.11221799	45.72255451	51.92079587	59.26924825	50.45901033	46.75237513	52.3365399	38.6232961
TRIB1	7.158453435	3.420968286	95.32670169	86.53345177	17.88716659	269.5688559	26.9580801	13.24875821	39.72244859	14.4365507	0.576825688	127.4680718	335.6058044	0.830850099	14.64811664	0.057019212	1.121402294	0.715919088	0.671249604	0.111498707	0	0	3.714239925	2.54902126
TRIM2	0.903734989	2.270712928	1.431164511	0.559341703	19.07321001	0.064853081	29.81044834	56.79593088	2.408360401	0.25465301	0.032196666	0.704121103	0.168251573	0	0.063885058	0	14.61075354	13.06240563	0.348670236	0.344520603	1.535360707	0.217931053	4.785277677	6.358422114
TRIM46	0.556144609	0.193549845	0.523587483	0.197414719	2.764185569	0.032426541	1.127095653	3.772598173	0.073146819	0.374356269	0.238497591	0.104681531	0.018694619	0.24754909	2.526519208	0.645951474	3.409575685	3.299183806	4.750631965	4.092331844	8.720911321	5.063587935	8.43110562	7.211540722
TRMT6	10.87819563	11.30206244	4.030411821	10.41805782	5.778967656	1.101832295	10.54910256	13.52390414	5.646227261	13.31494191	8.706768328	14.15630501	4.990453886	11.83640978	15.71580354	10.11013736	11.38285056	9.551038716	19.43853614	13.04534872	15.34262547	13.3029386	12.03455333	21.40861994
TRPM6	0.069518076	0	0	0	0.304984377	81.84801235	0.202122128	0.069712698	0.00268802	0	0.125737614	0.070352425	64.18557839	0	2.296265186	0.734617265	0.089721238	0.00761121	0.265096059	0.387723106	0.523998943	0.46773927	0.192892502	0.556150093
TSC22D1	9.672109382	9.852648916	13.08503341	14.35369518	58.37688024	1.340591227	119.3430398	141.8440948	88.72569239	118.9373161	110.9234528	12.41168338	2.17702462	21.74726255	11.38274594	16.39518671	25.31459738	20.51730347	16.93990077	12.59961061	9.854902479	14.94320155	17.75665833	9.55145553
TSC22D3	986.2283965	1319.974909	4.146475065	8.011747341	13.39466309	546.4293115	66.1048857	46.66741093	9.044664593	6.43229625	4.915408891	259.080671	510.6835193	294.9488926	2.053951188	777.2696486	564.356469	598.6431357	1621.656701	1339.135929	1559.978326	1676.262591	1013.8309	1420.479001
TSEN54	7.53105851	4.986524519	2.001455378	2.425060015	7.342230633	0.111602075	8.960649592	8.374843889	2.220975658	1.922019102	14.05496128	3.766528162	0.719553816	72.69279295	24.56403082	41.62151021	24.20476857	24.64027368	112.4868826	91.10109078	72.87335832	117.7462615	34.8681571	54.60762522
TSHZ2	1.181807293	0.656214937	0.182242805	0.203705041	0.074146752	0.034085493	1.712628085	6.759298573	0	0	0.069134282	0.009640065	0.042140472	0	0.596784279	0.657030344	37.85831987	11.27778606	0.653756692	0.898070911	3.748324969	0.855945154	16.17579931	14.39995596
TSPAN15	0	0	4.036690593	8.883662349	39.71475352	0.023952876	7.897788398	0.678387764	5.750930046	4.93033875	0.067362262	0.080716861	0.053991753	0.226481384	2.41887705	0.074279656	3.023531433	5.696701987	0.259346438	0.445699508	0.175735869	0.640974092	5.275904416	1.177528107
TSPAN3	131.7696145	115.2735256	61.09809669	56.15335676	131.1902464	1.013149578	105.9140455	201.740722	118.2878367	202.6743934	30.74055566	22.52859026	3.954038254	37.8132261	17.22213141	30.72047658	5.937862052	4.775619083	25.38294765	33.80945485	74.09918953	45.74988786	21.43451564	24.48092758
TUSC3	0	0	0	0	27.52301926	0	57.17998305	86.7167236	0	0.017242167	0	0	0	0	0.020385905	0	3.013565273	2.598347743	0.083447242	0	0.209381563	0.160384767	0.145879554	0.115077777
TYROBP	0.729849473	0.448938838	91.35757078	95.55694954	0	218.9216651	0	0	94.87836585	181.3341588	43.76295341	209.6024636	237.5223936	1256.814076	63.45535765	342.9492745	0.072048022	0.124850431	0.530192118	0.28534849	0.062925398	9.595654444	6.727397121	0.038359259
UBXN11	22.17478339	15.04097521	2.178316572	6.33372223	2.167526377	4.550270713	3.522803312	6.095630374	6.828961398	14.07825858	4.991907289	157.7400621	16.78185191	7.231870616	7.169015265	4.512706004	19.68776754	17.80985958	31.29646668	32.18806773	74.21210666	34.00347661	45.53384996	58.13001131
USP35	2.177484567	2.674072982	6.973824677	6.374850297	8.304206566	3.169498926	5.537018491	11.49624044	2.725719271	5.260776949	5.024582792	5.527417387	5.983011718	0.942542571	4.295969096	1.5568257	5.267917549	5.178747262	2.920113226	2.309533813	2.666821081	1.298800852	5.761140112	3.267374797
VAT1	17.01642006	10.60063429	129.1129527	121.7226254	205.2579788	2.968150339	108.1088866	328.8378441	98.28807063	385.1567763	199.3465589	17.38204065	10.30073519	72.18307313	8.011880125	7.735314822	14.97551031	13.52982055	36.88368109	30.28479895	25.11446809	30.97468149	34.83975002	35.36723694
VENTX	0.167356856	0.29718302	0.380023173	2.517037666	0	0.740741744	0	0	0.115449736	0.227209636	0	14.61982804	1.144484263	1.099235853	1.017636657	0.440664861	0.018012005	0.035051454	0.348670236	0.324145097	0.490362857	0.547350615	0.789350832	0.537029628
VNN2	13.84419906	13.29518734	5.68256497	0.699177129	0	1293.670529	0.084975143	0.020020583	18.92465605	3.157215615	0.305385031	95.76266428	1163.888829	13.14114425	10.26078287	13.88587132	6.278227587	2.736625552	56.53173459	38.81309475	66.92386698	45.35929683	10.52760345	29.40770228
VSTM1	0.024524402	0	0	0.126103121	0	1.783459735	0	0	0.002752554	0.01981463	0	10.20250212	8.216840353	0	0	0	0.027018008	0	0	0	0	0	0.054919517	0
XCL1	0	0.017034266	0.097196163	0.097002401	0	0	0	0	0.003246808	0	0.019567042	0.018792855	0.023211413	174.4459008	567.5914527	27.03255905	0.026340431	0.2848188	1.919286573	0.863067755	0	2.25233846	0.155017767	0.029810838
XCL2	0	0	0.042093074	0.011273511	0	0	0	0	0	0	0	0.009759467	0.023597614	140.2771888	419.7143329	47.01043371	0	0.062425216	1.307513385	1.230430724	0	2.108763896	0.126005775	0
XPNPEP3	10.78309492	12.24635467	6.303437809	8.16760213	15.9204762	9.571146508	12.4189476	20.11740097	5.061517728	9.690097578	11.77455269	8.040343555	5.931057381	11.42027356	9.917797171	7.552404072	8.835338321	7.307007906	12.65833682	12.79647953	27.54848636	13.33847706	11.41329824	15.84237403
YIPF5	11.96601519	11.22229882	12.84891079	15.91809394	59.35540257	7.26413386	27.999748	112.103578	26.67025771	35.64414557	22.95336259	15.6356556	25.91074225	22.98740395	21.81280885	27.90758532	20.66399968	19.5993989	45.94948085	34.15675689	47.61591146	39.45881443	26.78064001	36.96522531
ZAP70	3.17978026	7.364799645	0.753270261	1.059710005	0.030272139	0.294958526	0	0.006097089	0.065358097	0.227209636	0.032196666	1.249298275	2.321645362	149.3829665	75.60235993	163.0599134	210.4888081	177.6938829	513.5476738	511.406777	558.0673745	528.9711562	285.4679233	329.6116218
ZBTB16	2.502650738	24.40956171	0.060747602	0.04935368	8.532398448	1.719595825	4.258927895	0.092600097	0.009218043	0.064967045	0.507644718	4.479104407	0.632107079	70.50823826	7.162813483	26.86563312	6.076339979	6.491079364	4.658472713	4.571446988	8.939214943	114.1248277	10.77407655	19.26288126
ZC2HC1A	5.422409933	2.274385082	1.629877164	1.686250724	5.20101584	0.029495853	6.981128655	18.5217454	1.308801725	3.486794024	4.88775582	3.538235738	0.176982102	0.232432345	0.175233516	0.199961356	3.666769382	2.027181033	1.458028325	0.295303374	2.565762866	0.481736196	5.318733961	14.38620246
ZNF341	3.514493971	2.766973336	2.516597901	2.936543943	1.702642139	4.569345364	1.698065474	3.014961396	1.551142083	1.920246811	1.646299457	2.502687551	3.684195511	3.359605527	3.616998449	1.479192368	2.447853711	2.130533925	4.743172217	4.700286256	5.841606675	4.659207528	4.117206997	3.475938081
ZNF462	0	0	6.848862072	0.455911283	16.25685626	0	21.13915764	25.1286482	2.025517599	0.0217675	0.467118584	0	0.028093648	0	0.009756352	0	2.869356813	4.640292243	0.397644089	0.28657855	0.416141048	0.555026415	3.115812848	0.958981479
ZNF684	1.821089834	1.946821722	1.469422935	1.817860536	1.597020466	0.796046097	1.265006516	2.574075241	1.981616754	2.476828739	2.379405962	1.890519373	1.062165868	1.813295179	1.823278051	5.542501442	1.653095243	1.521703636	4.75649281	4.430414476	4.125857481	6.769355694	1.81677502	3.901343041
ZNF853	2.109098613	5.243544775	0.048598081	0.03880096	0.886056762	0.129706163	2.020513475	1.983743787	0.018742489	0.047122621	0.449316054	0.117992463	0.213135277	3.359773805	0.842772555	1.673651889	1.959355543	1.759452606	0.066274015	0.559124159	1.290659606	0.542536532	2.051018703	0.231729205
